# Supplementary material for: Mitoxantrone alters CD24/Siglec-10 expression in malignant brain tumor models
Source: Sci Rep. 2026 Jan 28;16:3696. doi: 10.1038/s41598-026-37588-7 (PMC12852714; doi:10.1038/s41598-026-37588-7)
Supplement: Supplementary file 2 — Supplementary Material 2 [file 41598_2026_37588_MOESM2_ESM.xlsx]

## Sheet: MB 10-gene sign
Cavalli	Spearman r	FOXM1	NEK2	CCT2	ACTL6A	CCND2	ABL1	SYNCRIP	ITGB1	ENAH	UMPS	ADAM22	AEBP1	DHRS2	RAC3	SHANK1	CYB5D2	IL27RA	DNAH2	ZFP3	NRXN2	CD24	MKI67	CTNNB1		Cavalli	p-value	FOXM1	NEK2	CCT2	ACTL6A	CCND2	ABL1	SYNCRIP	ITGB1	ENAH	UMPS	ADAM22	AEBP1	DHRS2	RAC3	SHANK1	CYB5D2	IL27RA	DNAH2	ZFP3	NRXN2	CD24	MKI67
WNT	FOXM1	1	0.713446	-0.124801	0.332412	0.24619	0.413175	-0.207488	0.183169	0.364745	-0.0278716	-0.0499169	0.123051	-0.0781209	0.0829849	0.0253521	-0.0279416	0.00876564	-0.279993	-0.188732	-0.0160091	0.0369178	0.726183	-0.22516		WNT	FOXM1		4.1836e-12	0.303296	0.004931	0.0399347	0.000378168	0.0847934	0.129071	0.00190645	0.818841	0.681534	0.310179	0.52034	0.49462	0.834975	0.818394	0.942586	0.018896	0.11765	0.895349	0.761571	1.12783e-12
n=70	NEK2	0.713446	1	0.194856	0.69553	0.0377745	0.173616	0.132639	0.188173	0.22124	0.333917	0.15206	-0.210953	-0.10706	-0.0534861	-0.0457878	0.0223777	0.0268218	-0.26869	0.195276	-0.0567754	-0.012965	0.750643	0.140513		n=70	NEK2	4.1836e-12		0.105994	2.35663e-11	0.756208	0.150616	0.27369	0.118763	0.0656828	0.00472783	0.208883	0.0796084	0.377703	0.660115	0.706629	0.85411	0.825555	0.0245074	0.105229	0.640613	0.915167	7.32189e-14
	CCT2	-0.124801	0.194856	1	0.584743	-0.155594	-0.184568	0.634433	0.183973	-0.0998863	0.704628	0.268166	-0.265086	0.0892835	0.0128598	-0.447817	-0.359461	-0.110769	-0.169451	0.437879	-0.451212	0.253823	0.142332	0.55479			CCT2	0.303296	0.105994		1.06478e-07	0.198371	0.126121	3.70079e-09	0.127368	0.410666	9.95447e-12	0.0247991	0.0265702	0.462328	0.915852	0.000101409	0.00224187	0.361302	0.160805	0.000150098	8.84497e-05	0.0339845	0.239838
	ACTL6A	0.332412	0.69553	0.584743	1	0.00792582	0.108669	0.43711	0.176975	0.0390692	0.616167	0.304488	-0.278873	-0.135404	-0.00334179	-0.189047	-0.103805	-0.198915	-0.241536	0.378637	-0.118432	0.0224831	0.621695	0.347984			ACTL6A	0.004931	2.35663e-11	1.06478e-07		0.948079	0.370531	0.00015465	0.142754	0.748124	1.36193e-08	0.0103824	0.0193979	0.263726	0.978096	0.117027	0.392455	0.0987753	0.0439694	0.00122879	0.328828	0.85343	9.26242e-09
	CCND2	0.24619	0.0377745	-0.155594	0.00792582	1	0.0624442	-0.219176	0.0203832	0.27093	-0.196956	-0.165777	0.245245	-0.155769	0.360721	0.158849	0.122282	-0.142052	0.0427784	-0.196606	0.259382	0.177503	0.15395	-0.107445			CCND2	0.0399347	0.756208	0.198371	0.948079		0.607573	0.0683073	0.866989	0.0232953	0.102211	0.17021	0.0407279	0.197861	0.00215743	0.189031	0.313238	0.240774	0.725118	0.102834	0.0301334	0.141546	0.203215
	ABL1	0.413175	0.173616	-0.184568	0.108669	0.0624442	1	-0.165847	0.0701426	0.244021	-0.136314	-0.173826	0.375033	-0.205599	-0.0180037	0.0992564	0.139078	-0.139008	-0.123156	-0.0513866	0.12977	-0.110858	0.167667	-0.179214			ABL1	0.000378168	0.150616	0.126121	0.370531	0.607573		0.170027	0.56394	0.0417756	0.260501	0.150115	0.00137966	0.0877321	0.882399	0.413638	0.250866	0.251107	0.309763	0.672683	0.284296	0.360913	0.165324
	SYNCRIP	-0.207488	0.132639	0.634433	0.43711	-0.219176	-0.165847	1	-0.0515965	-0.0628291	0.488654	0.415764	-0.472277	0.180824	-0.0900534	-0.333952	-0.394944	-0.17603	-0.0457178	0.539358	-0.125431	0.200406	0.188138	0.29588			SYNCRIP	0.0847934	0.27369	3.70079e-09	0.00015465	0.0683073	0.170027		0.671422	0.605357	1.77185e-05	0.000344389	3.66325e-05	0.134128	0.458462	0.0047232	0.000715658	0.144933	0.707057	1.45246e-06	0.300843	0.0962228	0.118833
	ITGB1	0.183169	0.188173	0.183973	0.176975	0.0203832	0.0701426	-0.0515965	1	0.20049	0.183484	0.0218179	0.4334	-0.0290263	-0.117977	-0.394454	-0.124241	0.137713	-0.284962	-0.0675881	-0.442568	-0.0152045	0.185513	0.184218			ITGB1	0.129071	0.118763	0.127368	0.142754	0.866989	0.56394	0.671422		0.0960805	0.128402	0.857721	0.000178416	0.811471	0.330703	0.00072767	0.305488	0.255592	0.0168009	0.578254	0.000124933	0.900581	0.124159
	ENAH	0.364745	0.22124	-0.0998863	0.0390692	0.27093	0.244021	-0.0628291	0.20049	1	-0.1304	0.0388942	0.156679	0.00841571	-0.112414	-0.287481	-0.227889	0.124626	-0.183973	-0.118957	-0.139568	0.30626	0.125116	-0.113533			ENAH	0.00190645	0.0656828	0.410666	0.748124	0.0232953	0.0417756	0.605357	0.0960805		0.281945	0.749215	0.195222	0.944875	0.354173	0.0158169	0.0577785	0.30398	0.127368	0.326674	0.249184	0.00992299	0.302068
	UMPS	-0.0278716	0.333917	0.704628	0.616167	-0.196956	-0.136314	0.488654	0.183484	-0.1304	1	0.19979	-0.266171	0.0237774	0.021258	-0.352428	-0.149156	-0.127985	-0.0405039	0.588557	-0.361351	-0.0359905	0.272225	0.458245			UMPS	0.818841	0.00472783	9.95447e-12	1.36193e-08	0.102211	0.260501	1.77185e-05	0.128402	0.281945		0.097271	0.0259344	0.845094	0.861336	0.00277005	0.217813	0.291027	0.739199	8.39243e-08	0.00211629	0.767389	0.022618
											ADAM22	1	-0.132219	0.0324206	-0.162663	-0.184113	-0.422238	-0.162033	-0.0274517	0.2014	0.0793106	0.123858	0.22509	0.225685			ADAM22	0.681534	0.208883	0.0247991	0.0103824	0.17021	0.150115	0.000344389	0.857721	0.749215	0.097271		0.275226	0.789903	0.178493	0.127074	0.000271657	0.180203	0.821525	0.09455	0.513987	0.306992	0.0610069
											AEBP1	-0.132219	1	-0.114233	0.0420786	-0.195801	0.0470825	0.101461	-0.00533637	-0.304418	-0.12746	-0.143892	-0.10741	-0.0564605			AEBP1	0.310179	0.0796084	0.0265702	0.0193979	0.0407279	0.00137966	3.66325e-05	0.000178416	0.195222	0.0259344	0.275226		0.346386	0.729441	0.104278	0.698725	0.403291	0.965029	0.010401	0.293027	0.234674	0.376137
											DHRS2	0.0324206	-0.114233	1	0.0796606	-0.149751	-0.262007	0.287236	-0.0544309	0.147721	-0.181629	0.225846	-0.00922054	-0.101811			DHRS2	0.52034	0.377703	0.462328	0.263726	0.197861	0.0877321	0.134128	0.811471	0.944875	0.845094	0.789903	0.346386		0.512126	0.215962	0.0284469	0.0159104	0.65449	0.222322	0.132375	0.0601206	0.939612
											RAC3	-0.162663	0.0420786	0.0796606	1	0.192197	0.164658	-0.136034	0.0273467	-0.0173388	0.232543	0.132292	0.0642988	-0.213717			RAC3	0.49462	0.660115	0.915852	0.978096	0.00215743	0.882399	0.458462	0.330703	0.354173	0.861336	0.178493	0.729441	0.512126		0.110941	0.173155	0.261491	0.822196	0.886712	0.0527197	0.274961	0.596928
											SHANK1	-0.184113	-0.195801	-0.149751	0.192197	1	0.323699	-0.150276	0.0741667	-0.230723	0.729577	-0.120254	-0.039839	-0.261972			SHANK1	0.834975	0.706629	0.000101409	0.117027	0.189031	0.413638	0.0047232	0.00072767	0.0158169	0.00277005	0.127074	0.104278	0.215962	0.110941		0.00626635	0.214339	0.541735	0.0546527	7.85491e-13	0.32139	0.743331
											CYB5D2	-0.422238	0.0470825	-0.262007	0.164658	0.323699	1	-0.0979267	0.182924	0.109649	0.337556	-0.268748	-0.0665384	-0.0979967			CYB5D2	0.818394	0.85411	0.00224187	0.392455	0.313238	0.250866	0.000715658	0.305488	0.0577785	0.217813	0.000271657	0.698725	0.0284469	0.173155	0.00626635		0.419953	0.129592	0.366207	0.00426677	0.0244758	0.584184
											IL27RA	-0.162033	0.101461	0.287236	-0.136034	-0.150276	-0.0979267	1	-0.203464	-0.184988	-0.263826	0.0424467	-0.136803	-0.0907532			IL27RA	0.942586	0.825555	0.361302	0.0987753	0.240774	0.251107	0.144933	0.255592	0.30398	0.291027	0.180203	0.403291	0.0159104	0.261491	0.214339	0.419953		0.0911477	0.125246	0.0273249	0.727166	0.258776
											DNAH2	-0.0274517	-0.00533637	-0.0544309	0.0273467	0.0741667	0.182924	-0.203464	1	0.0604846	0.205109	-0.0960038	-0.280203	-0.152935			DNAH2	0.018896	0.0245074	0.160805	0.0439694	0.725118	0.309763	0.707057	0.0168009	0.127368	0.739199	0.821525	0.965029	0.65449	0.822196	0.541735	0.129592	0.0911477		0.618911	0.088507	0.429183	0.0188032
											ZFP3	0.2014	-0.304418	0.147721	-0.0173388	-0.230723	0.109649	-0.184988	0.0604846	1	-0.15486	-0.018179	0.102476	0.332482			ZFP3	0.11765	0.105229	0.000150098	0.00122879	0.102834	0.672683	1.45246e-06	0.578254	0.326674	8.39243e-08	0.09455	0.010401	0.222322	0.886712	0.0546527	0.366207	0.125246	0.618911		0.200525	0.881262	0.398579
											NRXN2	0.0793106	-0.12746	-0.181629	0.232543	0.729577	0.337556	-0.263826	0.205109	-0.15486	1	-0.0402422	0.0477124	-0.288391			NRXN2	0.895349	0.640613	8.84497e-05	0.328828	0.0301334	0.284296	0.300843	0.000124933	0.249184	0.00211629	0.513987	0.293027	0.132375	0.0527197	7.85491e-13	0.00426677	0.0273249	0.088507	0.200525		0.740824	0.694891
																					CD24	1	-0.00297442	-0.0716135			CD24	0.761571	0.915167	0.0339845	0.85343	0.141546	0.360913	0.0962228	0.900581	0.00992299	0.767389	0.306992	0.234674	0.0601206	0.274961	0.32139	0.0244758	0.727166	0.429183	0.881262	0.740824		0.980503
																					MKI67	-0.00297442	1	0.0545359			MKI67	1.12783e-12	7.32189e-14	0.239838	9.26242e-09	0.203215	0.165324	0.118833	0.124159	0.302068	0.022618	0.0610069	0.376137	0.939612	0.596928	0.743331	0.584184	0.258776	0.0188032	0.398579	0.694891	0.980503
																					CTNNB1	-0.0716135	0.0545359	1			CTNNB1	0.0609244	0.245962	6.23752e-07	0.00315855	0.37598	0.137686	0.0128866	0.126854	0.349368	6.63205e-05	0.0603089	0.64247	0.401663	0.0756544	0.0284689	0.41962	0.454962	0.206245	0.00492138	0.015474	0.555774	0.653866
																					RATIO	0.1	0.3	0.4
																					RATIO	0	0	0
Cavalli	Spearman r	FOXM1	NEK2	CCT2	ACTL6A	CCND2	ABL1	SYNCRIP	ITGB1	ENAH	UMPS	ADAM22	AEBP1	DHRS2	RAC3	SHANK1	CYB5D2	IL27RA	DNAH2	ZFP3	NRXN2	CD24	MKI67	CTNNB1		Cavalli	p-value	FOXM1	NEK2	CCT2	ACTL6A	CCND2	ABL1	SYNCRIP	ITGB1	ENAH	UMPS	ADAM22	AEBP1	DHRS2	RAC3	SHANK1	CYB5D2	IL27RA	DNAH2	ZFP3	NRXN2	CD24	MKI67
WNTa	FOXM1	1	0.695306	-0.0352041	0.406735	0.262347	0.457041	-0.00683673	0.125204	0.37551	0.0517347	0.0244898	0.132245	0.085	0.16898	-0.0231633	-0.127041	-0.126837	-0.261837	0.00918367	-0.0354082	0.212817	0.718163	-0.140204		WNTa	FOXM1		2.9547e-08	0.810221	0.00372954	0.0685972	0.000962423	0.962814	0.391343	0.00784218	0.724066	0.867348	0.36504	0.561448	0.245768	0.874474	0.384377	0.385147	0.0691569	0.950063	0.809141	0.142067	6.28557e-09
n=49	NEK2	0.695306	1	0.318469	0.745	0.0521429	0.233367	0.313776	0.206429	0.310204	0.470612	0.162551	-0.16602	0.131327	0.0687755	-0.149898	-0.0683673	-0.0127551	-0.294694	0.468367	-0.176735	0.274147	0.737653	0.216327		n=49	NEK2	2.9547e-08		0.0257371	8.32654e-10	0.721976	0.106577	0.0281275	0.154714	0.0300678	0.000643821	0.264454	0.254255	0.368409	0.638672	0.30394	0.640669	0.930684	0.039831	0.000688881	0.224444	0.0566263	1.48355e-09
	CCT2	-0.0352041	0.318469	1	0.637959	0.00581633	-0.128673	0.742653	0.302041	-0.0697959	0.718469	0.246327	-0.148878	0.0654082	0.0467347	-0.560408	-0.272653	-0.140918	-0.277653	0.503776	-0.551122	0.295321	0.341531	0.665306			CCT2	0.810221	0.0257371		8.19614e-07	0.968361	0.378246	1.00348e-09	0.0349235	0.633689	6.15035e-09	0.0879758	0.307281	0.655224	0.749824	2.81975e-05	0.0580414	0.334147	0.0534133	0.000224131	4.06532e-05	0.039391	0.0163189
	ACTL6A	0.406735	0.745	0.637959	1	0.0656122	0.251531	0.51051	0.247041	0.120816	0.661429	0.326837	-0.102143	-0.0264286	0.0995918	-0.336224	-0.070102	-0.205204	-0.294898	0.489388	-0.234898	0.290066	0.712041	0.336429			ACTL6A	0.00372954	8.32654e-10	8.19614e-07		0.654216	0.0812617	0.000178487	0.0870294	0.408284	2.29321e-07	0.0218973	0.484945	0.856952	0.495972	0.0181749	0.632198	0.15723	0.0396874	0.000358951	0.104235	0.0432032	9.65365e-09
	CCND2	0.262347	0.0521429	0.00581633	0.0656122	1	0.060102	-0.0319388	0.000714286	0.312143	-0.0615306	0.040102	0.338163	-0.0395918	0.303878	-0.0546939	-0.0829592	-0.0254082	0.216122	-0.107041	0.202041	0.294964	0.145204	-0.102245			CCND2	0.0685972	0.721976	0.968361	0.654216		0.681641	0.827542	0.996114	0.0290011	0.67449	0.784409	0.017477	0.787088	0.033778	0.70896	0.570917	0.862421	0.135832	0.464138	0.163868	0.039641	0.319504
	ABL1	0.457041	0.233367	-0.128673	0.251531	0.060102	1	-0.113673	-0.0765306	0.21949	-0.128061	-0.134592	0.214694	-0.234286	-0.0240816	0.121939	0.175408	-0.306531	-0.0487755	-0.0364286	0.147245	-0.0147457	0.257959	-0.231531			ABL1	0.000962423	0.106577	0.378246	0.0812617	0.681641		0.436747	0.601216	0.129694	0.380538	0.356515	0.138501	0.105167	0.86954	0.403911	0.227998	0.0321785	0.739276	0.803748	0.312676	0.9199	0.0735309
	SYNCRIP	-0.00683673	0.313776	0.742653	0.51051	-0.0319388	-0.113673	1	0.187245	0.0405102	0.567551	0.161224	-0.470918	0.0663265	-0.0786735	-0.523061	-0.190306	-0.16398	-0.18949	0.433265	-0.343265	0.38303	0.362857	0.454388			SYNCRIP	0.962814	0.0281275	1.00348e-09	0.000178487	0.827542	0.436747		0.197639	0.782268	2.11211e-05	0.268425	0.000637887	0.650693	0.591039	0.000115266	0.190277	0.260222	0.192221	0.0018729	0.0157482	0.00659874	0.0103946
	ITGB1	0.125204	0.206429	0.302041	0.247041	0.000714286	-0.0765306	0.187245	1	0.176429	0.329898	0.217653	0.36051	0.0272449	-0.0707143	-0.457143	-0.311837	0.16949	-0.290918	0.0885714	-0.496531	-0.0520945	0.230816	0.205204			ITGB1	0.391343	0.154714	0.0349235	0.0870294	0.996114	0.601216	0.197639		0.225261	0.0206187	0.133016	0.0109394	0.852582	0.629219	0.000959577	0.0291674	0.244324	0.0425651	0.545056	0.000284854	0.722223	0.110571
	ENAH	0.37551	0.310204	-0.0697959	0.120816	0.312143	0.21949	0.0405102	0.176429	1	-0.113469	0.287041	0.138163	-0.0077551	-0.152551	-0.28	-0.287347	0.11051	-0.0644898	-0.0709184	-0.00510204	0.511761	0.144592	-0.0514286			ENAH	0.00784218	0.0300678	0.633689	0.408284	0.0290011	0.129694	0.782268	0.225261		0.437576	0.045531	0.343778	0.957823	0.295362	0.0513463	0.0452909	0.449696	0.659768	0.628227	0.972245	0.000171007	0.321571
	UMPS	0.0517347	0.470612	0.718469	0.661429	-0.0615306	-0.128061	0.567551	0.329898	-0.113469	1	0.216837	-0.254694	0.0341837	0.0741837	-0.334184	-0.0468367	-0.197755	-0.0931633	0.686939	-0.393367	0.00984744	0.430306	0.421735			UMPS	0.724066	0.000643821	6.15035e-09	2.29321e-07	0.67449	0.380538	2.11211e-05	0.0206187	0.437576		0.134512	0.0773815	0.815624	0.61245	0.0189349	0.749295	0.173184	0.524324	5.02756e-08	0.00517091	0.946459	0.00202803
											ADAM22	1	0.128673	-0.00969388	-0.193469	-0.352245	-0.393163	-0.152551	-0.251939	0.118061	-0.107959	0.194704	0.246224	0.405816			ADAM22	0.867348	0.264454	0.0879758	0.0218973	0.784409	0.356515	0.268425	0.133016	0.045531	0.134512		0.275226	0.789903	0.178493	0.127074	0.000271657	0.180203	0.821525	0.09455	0.513987	0.180046	0.0881116
											AEBP1	0.128673	1	-0.288265	0.0258163	-0.0888776	-0.126122	0.105408	-0.037449	-0.382449	-0.0146939	-0.203123	-0.0734694	-0.0271429			AEBP1	0.36504	0.254255	0.307281	0.484945	0.017477	0.138501	0.000637887	0.0109394	0.343778	0.0773815	0.275226		0.346386	0.729441	0.104278	0.698725	0.403291	0.965029	0.010401	0.293027	0.161575	0.615887
											DHRS2	-0.00969388	-0.288265	1	0.109082	0.0580612	-0.229184	0.289694	-0.178163	0.0502041	-0.0715306	0.131537	0.122959	0.0609184			DHRS2	0.561448	0.368409	0.655224	0.856952	0.787088	0.105167	0.650693	0.852582	0.957823	0.815624	0.789903	0.346386		0.512126	0.215962	0.0284469	0.0159104	0.65449	0.222322	0.132375	0.367634	0.399959
											RAC3	-0.193469	0.0258163	0.109082	1	0.135612	0.161429	-0.118265	0.0145918	-0.00255102	0.180714	-0.102862	0.0494898	-0.25398			RAC3	0.245768	0.638672	0.749824	0.495972	0.033778	0.86954	0.591039	0.629219	0.295362	0.61245	0.178493	0.729441	0.512126		0.110941	0.173155	0.261491	0.822196	0.886712	0.0527197	0.481858	0.735595
											SHANK1	-0.352245	-0.0888776	0.0580612	0.135612	1	0.326837	-0.0509184	0.176122	-0.249286	0.650918	-0.157763	-0.176939	-0.359592			SHANK1	0.874474	0.30394	2.81975e-05	0.0181749	0.70896	0.403911	0.000115266	0.000959577	0.0513463	0.0189349	0.127074	0.104278	0.215962	0.110941		0.00626635	0.214339	0.541735	0.0546527	7.85491e-13	0.278972	0.223901
											CYB5D2	-0.393163	-0.126122	-0.229184	0.161429	0.326837	1	-0.143673	0.493163	0.297449	0.472245	-0.168784	-0.166939	-0.294082			CYB5D2	0.384377	0.640669	0.0580414	0.632198	0.570917	0.227998	0.190277	0.0291674	0.0452909	0.749295	0.000271657	0.698725	0.0284469	0.173155	0.00626635		0.419953	0.129592	0.366207	0.00426677	0.246322	0.2516
											IL27RA	-0.152551	0.105408	0.289694	-0.118265	-0.0509184	-0.143673	1	-0.165102	-0.155918	-0.208367	-0.073065	-0.232347	-0.0433673			IL27RA	0.385147	0.930684	0.334147	0.15723	0.862421	0.0321785	0.260222	0.244324	0.449696	0.173184	0.180203	0.403291	0.0159104	0.261491	0.214339	0.419953		0.0911477	0.125246	0.0273249	0.617836	0.108161
											DNAH2	-0.251939	-0.037449	-0.178163	0.0145918	0.176122	0.493163	-0.165102	1	0.0707143	0.235408	-0.11271	-0.317245	-0.194388			DNAH2	0.0691569	0.039831	0.0534133	0.0396874	0.135832	0.739276	0.192221	0.0425651	0.659768	0.524324	0.821525	0.965029	0.65449	0.822196	0.541735	0.129592	0.0911477		0.618911	0.088507	0.44067	0.0263437
											ZFP3	0.118061	-0.382449	0.0502041	-0.00255102	-0.249286	0.297449	-0.155918	0.0707143	1	-0.229184	0.0586765	0.285204	0.401224			ZFP3	0.950063	0.000688881	0.000224131	0.000358951	0.464138	0.803748	0.0018729	0.545056	0.628227	5.02756e-08	0.09455	0.010401	0.222322	0.886712	0.0546527	0.366207	0.125246	0.618911		0.200525	0.688805	0.0469935
											NRXN2	-0.107959	-0.0146939	-0.0715306	0.180714	0.650918	0.472245	-0.208367	0.235408	-0.229184	1	0.0783203	-0.0784694	-0.376633			NRXN2	0.809141	0.224444	4.06532e-05	0.104235	0.163868	0.312676	0.0157482	0.000284854	0.972245	0.00517091	0.513987	0.293027	0.132375	0.0527197	7.85491e-13	0.00426677	0.0273249	0.088507	0.200525		0.592711	0.592005
																					CD24	1	0.221593	0.0800041			CD24	0.142067	0.0566263	0.039391	0.0432032	0.039641	0.9199	0.00659874	0.722223	0.000171007	0.946459	0.180046	0.161575	0.367634	0.481858	0.278972	0.246322	0.617836	0.44067	0.688805	0.592711		0.125967
																					MKI67	0.221593	1	0.206939			MKI67	6.28557e-09	1.48355e-09	0.0163189	9.65365e-09	0.319504	0.0735309	0.0103946	0.110571	0.321571	0.00202803	0.0881116	0.615887	0.399959	0.735595	0.223901	0.2516	0.108161	0.0263437	0.0469935	0.592005	0.125967
																					CTNNB1	0.0800041	0.206939	1			CTNNB1	0.336628	0.135454	1.83801e-07	0.0181004	0.484506	0.109441	0.00103913	0.15723	0.725634	0.00254368	0.00381582	0.853128	0.677551	0.0782446	0.0111592	0.0402643	0.767326	0.180768	0.00427411	0.00764457	0.584758	0.153675
																					RATIO	0.3	0.6	0.4
																					RATIO	0	-0.1	-0.2
Cavalli	Spearman r	FOXM1	NEK2	CCT2	ACTL6A	CCND2	ABL1	SYNCRIP	ITGB1	ENAH	UMPS	ADAM22	AEBP1	DHRS2	RAC3	SHANK1	CYB5D2	IL27RA	DNAH2	ZFP3	NRXN2	CD24	MKI67	CTNNB1		Cavalli	p-value	FOXM1	NEK2	CCT2	ACTL6A	CCND2	ABL1	SYNCRIP	ITGB1	ENAH	UMPS	ADAM22	AEBP1	DHRS2	RAC3	SHANK1	CYB5D2	IL27RA	DNAH2	ZFP3	NRXN2	CD24	MKI67
WNTß	FOXM1	1	0.779221	-0.241558	0.102597	0.237662	0.3	-0.187013	0.188312	0.372727	-0.174026	-0.0441558	0.0415584	-0.368831	-0.0363636	0.209091	0.00779221	0.233766	-0.266234	-0.454545	0.115584	-0.296104	0.753247	-0.418182		WNTß	FOXM1		3.14356e-05	0.291471	0.658097	0.299561	0.186411	0.416951	0.413664	0.0961022	0.450585	0.849271	0.858048	0.0999067	0.87565	0.363026	0.973258	0.307788	0.243399	0.0384394	0.617837	0.192476	8.09609e-05
n=21	NEK2	0.779221	1	-0.0012987	0.392208	0.00519481	0.101299	0.184416	0.0883117	0.163636	-0.00519481	0.227273	-0.257143	-0.564935	-0.272727	0.224675	-0.0480519	0.174026	-0.223377	-0.28961	0.242857	-0.555844	0.748052	-0.153247		n=21	NEK2	3.14356e-05		0.995542	0.0786603	0.98217	0.662176	0.423566	0.703456	0.478474	0.98217	0.3218	0.260473	0.0076211	0.231656	0.32751	0.836137	0.450585	0.330388	0.202877	0.288804	0.00888871	9.65064e-05
	CCT2	-0.241558	-0.0012987	1	0.487013	-0.423377	-0.364935	0.366234	-0.179221	-0.0662338	0.685714	0.264935	-0.51039	0.0623377	-0.103896	-0.235065	-0.384416	0.012987	-0.0454545	0.180519	-0.298701	0.164935	-0.325974	0.377922			CCT2	0.291471	0.995542		0.0251508	0.0558229	0.10382	0.102504	0.436965	0.775454	0.000600843	0.245793	0.0180766	0.788364	0.654027	0.30503	0.0853275	0.955444	0.844888	0.433595	0.188418	0.474942	0.149283
	ACTL6A	0.102597	0.392208	0.487013	1	-0.161039	-0.263636	0.58961	-0.133766	-0.158442	0.493506	0.324675	-0.542857	-0.311688	-0.250649	0.183117	-0.231169	-0.109091	-0.0753247	0.161039	0.136364	-0.462338	0.303896	0.397403			ACTL6A	0.658097	0.0786603	0.0251508		0.485579	0.248202	0.00490835	0.563219	0.492736	0.0229963	0.151006	0.0109945	0.169	0.273124	0.426895	0.313347	0.637844	0.745555	0.485579	0.555595	0.0348388	0.180478
	CCND2	0.237662	0.00519481	-0.423377	-0.161039	1	0.119481	-0.432468	-0.0207792	0.331169	-0.474026	-0.420779	0.074026	-0.432468	0.383117	0.567532	0.444156	-0.34026	-0.303896	-0.232468	0.376623	0.0467532	0.154545	-0.0753247			CCND2	0.299561	0.98217	0.0558229	0.485579		0.605955	0.0502299	0.928763	0.142531	0.0299394	0.0575051	0.749806	0.0502299	0.0864783	0.00728758	0.0436843	0.131238	0.180478	0.31056	0.0924053	0.840511	0.503568
	ABL1	0.3	0.101299	-0.364935	-0.263636	0.119481	1	-0.392208	0.427273	0.232468	-0.125974	-0.327273	0.614286	-0.154545	-0.0311688	0.0363636	0.0688312	0.11039	-0.34026	-0.00909091	0.0818182	-0.255844	0.0636364	-0.0454545			ABL1	0.186411	0.662176	0.10382	0.248202	0.605955		0.0786603	0.0533704	0.31056	0.586364	0.147574	0.00305024	0.503568	0.893308	0.87565	0.766878	0.633823	0.131238	0.968803	0.72441	0.262973	0.784054
	SYNCRIP	-0.187013	0.184416	0.366234	0.58961	-0.432468	-0.392208	1	-0.250649	-0.433766	0.34026	0.731169	-0.581818	0.0935065	-0.11039	0.116883	-0.225974	-0.0311688	-0.0272727	0.437662	0.267532	-0.192208	0.305195	0.197403			SYNCRIP	0.416951	0.423566	0.102504	0.00490835	0.0502299	0.0786603		0.273124	0.0494675	0.131238	0.00016617	0.0056607	0.68684	0.633823	0.613866	0.324648	0.893308	0.906584	0.0472335	0.24102	0.403889	0.178529
	ITGB1	0.188312	0.0883117	-0.179221	-0.133766	-0.0207792	0.427273	-0.250649	1	0.437662	-0.279221	-0.241558	0.677922	-0.102597	-0.250649	-0.214286	-0.0480519	0.0974026	-0.176623	-0.262338	-0.323377	0.00909091	0.0454545	0.0519481			ITGB1	0.413664	0.703456	0.436965	0.563219	0.928763	0.0533704	0.273124		0.0472335	0.220289	0.291471	0.000732532	0.658097	0.273124	0.35095	0.836137	0.674468	0.443748	0.250626	0.152742	0.968803	0.844888
	ENAH	0.372727	0.163636	-0.0662338	-0.158442	0.331169	0.232468	-0.433766	0.437662	1	-0.131169	-0.65974	0.296104	-0.124675	0.00909091	-0.251948	0.135065	0.207792	-0.615584	-0.335065	-0.502597	0.0441558	0.0714286	-0.103896			ENAH	0.0961022	0.478474	0.775454	0.492736	0.142531	0.31056	0.0494675	0.0472335		0.570889	0.00113824	0.192476	0.590261	0.968803	0.270563	0.559402	0.366082	0.00297163	0.13761	0.0202298	0.849271	0.758328
	UMPS	-0.174026	-0.00519481	0.685714	0.493506	-0.474026	-0.125974	0.34026	-0.279221	-0.131169	1	0.106494	-0.288312	0.0168831	-0.0363636	-0.424675	-0.328571	0.0857143	-0.074026	0.374026	-0.337662	-0.0805195	-0.11039	0.605195			UMPS	0.450585	0.98217	0.000600843	0.0229963	0.0299394	0.586364	0.131238	0.220289	0.570889		0.645917	0.205002	0.942096	0.87565	0.054996	0.14588	0.711814	0.749806	0.0948581	0.134397	0.728624	0.633823
											ADAM22	1	-0.506494	0.00649351	-0.128571	0.194805	-0.241558	-0.12987	0.342857	0.254545	0.419481	-0.101299	0.24026	-0.00519481			ADAM22	0.849271	0.3218	0.245793	0.151006	0.0575051	0.147574	0.00016617	0.291471	0.00113824	0.645917		0.019129	0.977714	0.578604	0.397443	0.291471	0.574741	0.128131	0.265488	0.0583606	0.662176	0.294152
											AEBP1	-0.506494	1	0.171429	0.0818182	-0.34026	0.18961	0.0402597	0.0454545	-0.105195	-0.296104	0.0662338	-0.0662338	-0.0818182			AEBP1	0.858048	0.260473	0.0180766	0.0109945	0.749806	0.00305024	0.0056607	0.000732532	0.192476	0.205002	0.019129		0.457477	0.72441	0.131238	0.410391	0.862442	0.844888	0.649967	0.192476	0.775454	0.775454
											DHRS2	0.00649351	0.171429	1	0.0116883	-0.502597	-0.131169	0.296104	0.14026	0.258442	-0.411688	0.379221	-0.298701	-0.379221			DHRS2	0.0999067	0.0076211	0.788364	0.169	0.0502299	0.503568	0.68684	0.658097	0.590261	0.942096	0.977714	0.457477		0.959896	0.0202298	0.570889	0.192476	0.544247	0.257989	0.0636989	0.0899996	0.188418
											RAC3	-0.128571	0.0818182	0.0116883	1	0.271429	0.198701	0.0025974	0.0818182	-0.150649	0.319481	0.427273	0.0727273	-0.0987013			RAC3	0.87565	0.231656	0.654027	0.273124	0.0864783	0.893308	0.633823	0.273124	0.968803	0.87565	0.578604	0.72441	0.959896		0.233974	0.387882	0.991085	0.72441	0.514514	0.158035	0.0533704	0.754064
											SHANK1	0.194805	-0.34026	-0.502597	0.271429	1	0.223377	-0.288312	-0.0519481	-0.176623	0.862338	-0.0831169	0.302597	-0.124675			SHANK1	0.363026	0.32751	0.30503	0.426895	0.00728758	0.87565	0.613866	0.35095	0.270563	0.054996	0.397443	0.131238	0.0202298	0.233974		0.330388	0.205002	0.823046	0.443748	4.99562e-07	0.720203	0.182441
											CYB5D2	-0.241558	0.18961	-0.131169	0.198701	0.223377	1	-0.223377	-0.0636364	0.2	0.128571	-0.315584	0.0831169	0.0779221			CYB5D2	0.973258	0.836137	0.0853275	0.313347	0.0436843	0.766878	0.324648	0.836137	0.559402	0.14588	0.291471	0.410391	0.570889	0.387882	0.330388		0.330388	0.784054	0.384724	0.578604	0.163454	0.720203
											IL27RA	-0.12987	0.0402597	0.296104	0.0025974	-0.288312	-0.223377	1	-0.241558	-0.18961	-0.336364	0.150649	0.101299	-0.305195			IL27RA	0.307788	0.450585	0.955444	0.637844	0.131238	0.633823	0.893308	0.674468	0.366082	0.711814	0.574741	0.862442	0.192476	0.991085	0.205002	0.330388		0.291471	0.410391	0.135997	0.514514	0.662176
											DNAH2	0.342857	0.0454545	0.14026	0.0818182	-0.0519481	-0.0636364	-0.241558	1	-0.0363636	0.144156	0.074026	-0.197403	-0.0948052			DNAH2	0.243399	0.330388	0.844888	0.745555	0.180478	0.131238	0.906584	0.443748	0.00297163	0.749806	0.128131	0.844888	0.544247	0.72441	0.823046	0.784054	0.291471		0.87565	0.533006	0.749806	0.391055
											ZFP3	0.254545	-0.105195	0.258442	-0.150649	-0.176623	0.2	-0.18961	-0.0363636	1	-0.0792208	-0.0987013	-0.184416	0.3			ZFP3	0.0384394	0.202877	0.433595	0.485579	0.31056	0.968803	0.0472335	0.250626	0.13761	0.0948581	0.265488	0.649967	0.257989	0.514514	0.443748	0.384724	0.410391	0.87565		0.732846	0.670361	0.423566
											NRXN2	0.419481	-0.296104	-0.411688	0.319481	0.862338	0.128571	-0.336364	0.144156	-0.0792208	1	-0.211688	0.372727	-0.128571			NRXN2	0.617837	0.288804	0.188418	0.555595	0.0924053	0.72441	0.24102	0.152742	0.0202298	0.134397	0.0583606	0.192476	0.0636989	0.158035	4.99562e-07	0.578604	0.135997	0.533006	0.732846		0.356958	0.0961022
																					CD24	1	-0.425974	-0.255844			CD24	0.192476	0.00888871	0.474942	0.0348388	0.840511	0.262973	0.403889	0.968803	0.849271	0.728624	0.662176	0.775454	0.0899996	0.0533704	0.720203	0.163454	0.514514	0.749806	0.670361	0.356958		0.0541785
																					MKI67	-0.425974	1	-0.261039			MKI67	8.09609e-05	9.65064e-05	0.149283	0.180478	0.503568	0.784054	0.178529	0.844888	0.758328	0.633823	0.294152	0.775454	0.188418	0.754064	0.182441	0.720203	0.662176	0.391055	0.423566	0.0961022	0.0541785
																					CTNNB1	-0.255844	-0.261039	1			CTNNB1	0.0592258	0.507204	0.0911966	0.0744368	0.745555	0.844888	0.391055	0.823046	0.654027	0.00365067	0.98217	0.72441	0.0899996	0.670361	0.590261	0.737075	0.178529	0.682707	0.186411	0.578604	0.262973	0.253065
																					RATIO	0	0.2	0.1
																					RATIO	0	0	0
Cavalli	Spearman r	FOXM1	NEK2	CCT2	ACTL6A	CCND2	ABL1	SYNCRIP	ITGB1	ENAH	UMPS	ADAM22	AEBP1	DHRS2	RAC3	SHANK1	CYB5D2	IL27RA	DNAH2	ZFP3	NRXN2	CD24	MKI67	SMO		Cavalli	p-value	FOXM1	NEK2	CCT2	ACTL6A	CCND2	ABL1	SYNCRIP	ITGB1	ENAH	UMPS	ADAM22	AEBP1	DHRS2	RAC3	SHANK1	CYB5D2	IL27RA	DNAH2	ZFP3	NRXN2	CD24	MKI67
SHH	FOXM1	1	0.794618	0.138573	0.440637	0.446024	0.137133	0.248805	0.33099	0.324004	0.367187	-0.133003	0.236784	0.0688921	0.41213	-0.158496	-0.438578	-0.0760871	0.0216381	-0.256462	-0.340837	0.215492	0.741164	0.242502		SHH	FOXM1		8.51182e-50	0.0386689	5.22234e-12	2.67625e-12	0.0407568	0.00017419	4.23101e-07	7.60377e-07	1.59428e-08	0.0472755	0.000361192	0.305734	1.48566e-10	0.0178585	6.72223e-12	0.257854	0.747947	0.00010739	1.80595e-07	0.00120359	4.07088e-40
n=223	NEK2	0.794618	1	0.304388	0.550589	0.504292	0.0455107	0.328772	0.300788	0.355024	0.501682	-0.086088	0.11659	-0.0220655	0.289655	-0.292159	-0.47106	-0.00937224	-0.0100561	-0.136781	-0.47107	0.188166	0.706794	0.171393		n=223	NEK2	8.51182e-50		3.65157e-06	4.47778e-19	8.68406e-16	0.498945	5.10472e-07	4.81197e-06	5.02461e-08	1.28701e-15	0.200291	0.0823517	0.743141	1.10381e-05	9.1855e-06	1.02135e-13	0.889313	0.881293	0.0412808	1.02e-13	0.00481195	4.5354e-35
	CCT2	0.138573	0.304388	1	0.562561	0.340876	-0.141351	0.57316	0.284565	0.199652	0.444524	0.112378	-0.0402246	-0.0800217	0.0259135	-0.198855	-0.215152	0.0109532	-0.117595	0.0845017	-0.381092	0.376263	0.257744	0.111617			CCT2	0.0386689	3.65157e-06		5.19248e-20	1.79977e-07	0.0348964	7.15789e-21	1.59509e-05	0.00274536	3.22758e-12	0.0941228	0.550142	0.233979	0.70034	0.00285727	0.00122583	0.870792	0.0797249	0.20874	4.04292e-09	6.55861e-09	9.88952e-05
	ACTL6A	0.440637	0.550589	0.562561	1	0.433197	-0.064648	0.580858	0.481093	0.368731	0.670881	-0.221861	0.0427794	-0.0446537	0.0480743	-0.402775	-0.363576	-0.0137289	0.111073	-0.0296945	-0.543726	0.442812	0.37903	0.404258			ACTL6A	5.22234e-12	4.47778e-19	5.19248e-20		1.28984e-11	0.336562	1.62179e-21	2.55569e-14	1.37333e-08	1.59685e-30	0.000849505	0.52508	0.507071	0.475054	4.16952e-10	2.25295e-08	0.838453	0.0980306	0.659186	1.48176e-18	3.99237e-12	4.97577e-09
	CCND2	0.446024	0.504292	0.340876	0.433197	1	-0.100727	0.251486	0.200678	0.28268	0.338872	0.169986	0.221862	0.0152839	0.323749	-0.0916404	-0.502508	-0.0921901	-0.207992	-0.0698314	-0.362824	0.262981	0.462238	0.231713			CCND2	2.67625e-12	8.68406e-16	1.79977e-07	1.28984e-11		0.133734	0.000147311	0.00260726	1.8248e-05	2.14546e-07	0.0110001	0.000849454	0.820449	7.76632e-07	0.172673	1.13663e-15	0.170101	0.00179169	0.299171	2.4199e-08	7.02984e-05	3.32794e-13
	ABL1	0.137133	0.0455107	-0.141351	-0.064648	-0.100727	1	-0.133826	-0.0167025	0.264861	-0.0744531	-0.101456	0.128784	-0.117181	0.0282239	0.0627153	0.0783163	-0.0616224	-0.0868921	-0.146834	0.206355	0.0893394	0.20589	0.111284			ABL1	0.0407568	0.498945	0.0348964	0.336562	0.133734		0.0459119	0.804105	6.20853e-05	0.268246	0.130928	0.0548132	0.0807995	0.67508	0.351236	0.244129	0.35971	0.196105	0.0283599	0.00195078	0.183754	0.00199829
	SYNCRIP	0.248805	0.328772	0.57316	0.580858	0.251486	-0.133826	1	0.285023	0.207849	0.291761	-0.00406769	-0.0285063	0.0671304	0.134742	-0.207142	-0.156098	-0.128721	-0.0988549	0.0993538	-0.367128	0.373896	0.367503	0.207102			SYNCRIP	0.00017419	5.10472e-07	7.15789e-21	1.62179e-21	0.000147311	0.0459119		1.5436e-05	0.00180508	9.45895e-06	0.951835	0.672016	0.318297	0.0444313	0.0018728	0.0196873	0.0549324	0.141148	0.139143	1.60345e-08	8.29035e-09	1.54645e-08
	ITGB1	0.33099	0.300788	0.284565	0.481093	0.200678	-0.0167025	0.285023	1	0.283324	0.392746	-0.251474	0.287795	-0.031468	-0.0169568	-0.368475	-0.32101	0.0901871	0.177065	-0.182276	-0.382587	0.320587	0.190877	0.298876			ITGB1	4.23101e-07	4.81197e-06	1.59509e-05	2.55569e-14	0.00260726	0.804105	1.5436e-05		1.74303e-05	1.21712e-09	0.000147421	1.26382e-05	0.640219	0.801185	1.40786e-08	9.73214e-07	0.179613	0.00804298	0.00634187	3.47514e-09	1.00748e-06	0.00422658
	ENAH	0.324004	0.355024	0.199652	0.368731	0.28268	0.264861	0.207849	0.283324	1	0.133047	-0.0638418	0.150711	-0.0091991	0.234777	-0.0798778	-0.215846	0.00345304	-0.00455789	-0.136566	-0.155284	0.522132	0.244418	0.178571			ENAH	7.60377e-07	5.02461e-08	0.00274536	1.37333e-08	1.8248e-05	6.20853e-05	0.00180508	1.74303e-05		0.0472029	0.342635	0.0243969	0.891345	0.000406526	0.234824	0.00118081	0.959106	0.946039	0.0416044	0.0203438	5.38201e-17	0.000228264
	UMPS	0.367187	0.501682	0.444524	0.670881	0.338872	-0.0744531	0.291761	0.392746	0.133047	1	-0.181251	-0.0553223	-0.0207897	-0.0793627	-0.371191	-0.303843	0.143687	0.261618	0.048677	-0.534007	0.19515	0.262975	0.30674			UMPS	1.59428e-08	1.28701e-15	3.22758e-12	1.59685e-30	2.14546e-07	0.268246	9.45895e-06	1.21712e-09	0.0472029		0.00664851	0.411006	0.757516	0.237865	1.0811e-08	3.80835e-06	0.0319697	7.68836e-05	0.469529	7.70581e-18	0.00343335	7.03285e-05
											ADAM22	1	-0.0739239	-0.275634	0.108006	0.430787	-0.00417265	-0.0160998	-0.474499	0.188899	0.329575	-0.0804243	0.0800996	-0.329615			ADAM22	0.0472755	0.200291	0.0941228	0.000849505	0.0110001	0.130928	0.951835	0.000147421	0.342635	0.00664851		0.271672	2.99153e-05	0.10772	1.72088e-11	0.950594	0.811039	6.38499e-14	0.00464693	4.7702e-07	0.231626	0.233522
											AEBP1	-0.0739239	1	-0.0395006	0.175958	-0.0862612	-0.340909	-0.0751262	-0.190166	-0.188878	-0.16533	0.154177	0.276238	0.28883			AEBP1	0.000361192	0.0823517	0.550142	0.52508	0.000849454	0.0548132	0.672016	1.26382e-05	0.0243969	0.411006	0.271672		0.557349	0.00845281	0.199384	1.79464e-07	0.263931	0.00437355	0.00465173	0.0134338	0.0212676	2.86895e-05
											DHRS2	-0.275634	-0.0395006	1	0.10016	-0.0852721	-0.002675	-0.125506	0.113525	-0.00631633	-0.153795	0.002844	0.0228122	0.0781161			DHRS2	0.305734	0.743141	0.233979	0.507071	0.820449	0.0807995	0.318297	0.640219	0.891345	0.757516	2.99153e-05	0.557349		0.135948	0.204605	0.968315	0.0613336	0.0907915	0.925273	0.0215942	0.966314	0.734769
											RAC3	0.108006	0.175958	0.10016	1	0.112569	-0.330359	-0.200648	-0.287467	-0.195786	0.0956313	0.0907219	0.278822	-0.0865068			RAC3	1.48566e-10	1.10381e-05	0.70034	0.475054	7.76632e-07	0.67508	0.0444313	0.801185	0.000406526	0.237865	0.10772	0.00845281	0.135948		0.0935631	4.4637e-07	0.00261125	1.2942e-05	0.00332754	0.154644	0.177036	2.39597e-05
											SHANK1	0.430787	-0.0862612	-0.0852721	0.112569	1	0.218518	0.0105961	-0.233277	-0.0136336	0.537492	-0.159139	-0.100409	-0.335611			SHANK1	0.0178585	9.1855e-06	0.00285727	4.16952e-10	0.172673	0.351236	0.0018728	1.40786e-08	0.234824	1.0811e-08	1.72088e-11	0.199384	0.204605	0.0935631		0.00102122	0.87497	0.000443784	0.839558	4.29234e-18	0.0173938	0.134973
											CYB5D2	-0.00417265	-0.340909	-0.002675	-0.330359	0.218518	1	0.143507	0.152458	0.30487	0.37423	-0.197159	-0.360074	-0.246013			CYB5D2	6.72223e-12	1.02135e-13	0.00122583	2.25295e-08	1.13663e-15	0.244129	0.0196873	9.73214e-07	0.00118081	3.80835e-06	0.950594	1.79464e-07	0.968315	4.4637e-07	0.00102122		0.032187	0.0227735	3.51827e-06	8.0222e-09	0.00310901	3.13782e-08
											IL27RA	-0.0160998	-0.0751262	-0.125506	-0.200648	0.0105961	0.143507	1	0.304737	0.15346	0.127453	-0.0842504	-0.112977	-0.0149203			IL27RA	0.257854	0.889313	0.870792	0.838453	0.170101	0.35971	0.0549324	0.179613	0.959106	0.0319697	0.811039	0.263931	0.0613336	0.00261125	0.87497	0.032187		3.55464e-06	0.0218849	0.0573882	0.210102	0.0923729
											DNAH2	-0.474499	-0.190166	0.113525	-0.287467	-0.233277	0.152458	0.304737	1	-0.00162102	-0.0749909	-0.0449895	-0.191126	0.1277			DNAH2	0.747947	0.881293	0.0797249	0.0980306	0.00179169	0.196105	0.141148	0.00804298	0.946039	7.68836e-05	6.38499e-14	0.00437355	0.0907915	1.2942e-05	0.000443784	0.0227735	3.55464e-06		0.980796	0.264794	0.503879	0.0041762
											ZFP3	0.188899	-0.188878	-0.00631633	-0.195786	-0.0136336	0.30487	0.15346	-0.00162102	1	0.0404226	0.0430935	-0.0440953	-0.00140892			ZFP3	0.00010739	0.0412808	0.20874	0.659186	0.299171	0.0283599	0.139143	0.00634187	0.0416044	0.469529	0.00464693	0.00465173	0.925273	0.00332754	0.839558	3.51827e-06	0.0218849	0.980796		0.548179	0.52204	0.512402
											NRXN2	0.329575	-0.16533	-0.153795	0.0956313	0.537492	0.37423	0.127453	-0.0749909	0.0404226	1	-0.278563	-0.336478	-0.406928			NRXN2	1.80595e-07	1.02e-13	4.04292e-09	1.48176e-18	2.4199e-08	0.00195078	1.60345e-08	3.47514e-09	0.0203438	7.70581e-18	4.7702e-07	0.0134338	0.0215942	0.154644	4.29234e-18	8.0222e-09	0.0573882	0.264794	0.548179		2.43995e-05	2.64237e-07
																					CD24	1	0.247138	0.297113			CD24	0.00120359	0.00481195	6.55861e-09	3.99237e-12	7.02984e-05	0.183754	8.29035e-09	1.00748e-06	5.38201e-17	0.00343335	0.231626	0.0212676	0.966314	0.177036	0.0173938	0.00310901	0.210102	0.503879	0.52204	2.43995e-05		0.000193155
																					MKI67	0.247138	1	0.25464			MKI67	4.07088e-40	4.5354e-35	9.88952e-05	4.97577e-09	3.32794e-13	0.00199829	1.54645e-08	0.00422658	0.000228264	7.03285e-05	0.233522	2.86895e-05	0.734769	2.39597e-05	0.134973	3.13782e-08	0.0923729	0.0041762	0.512402	2.64237e-07	0.000193155
																					SMO	0.297113	0.25464	1			SMO	0.000256488	0.0103457	0.0963854	3.54761e-10	0.00048598	0.0973902	0.00187669	5.56321e-06	0.00751373	3.04327e-06	4.75409e-07	1.1723e-05	0.24534	0.198102	2.84808e-07	0.000207011	0.824651	0.0569035	0.983308	2.64748e-10	6.35339e-06	0.000120656
																					RATIO	0.6	0.6	0.3
																					RATIO	-0.1	-0.2	-0.3
Cavalli	Spearman r	FOXM1	NEK2	CCT2	ACTL6A	CCND2	ABL1	SYNCRIP	ITGB1	ENAH	UMPS	ADAM22	AEBP1	DHRS2	RAC3	SHANK1	CYB5D2	IL27RA	DNAH2	ZFP3	NRXN2	CD24	MKI67	SMO		Cavalli	p-value	FOXM1	NEK2	CCT2	ACTL6A	CCND2	ABL1	SYNCRIP	ITGB1	ENAH	UMPS	ADAM22	AEBP1	DHRS2	RAC3	SHANK1	CYB5D2	IL27RA	DNAH2	ZFP3	NRXN2	CD24	MKI67
SHHa	FOXM1	1	0.663243	-0.161189	0.171329	0.324869	0.291565	0.041521	0.160184	0.18868	0.0933566	-0.01875	0.180682	0.215341	0.4941	0.086451	-0.488811	-0.365909	-0.165166	-0.396241	0.0621066	0.00611982	0.455813	-0.0815559		SHHa	FOXM1		1.74307e-09	0.199584	0.172376	0.00828102	0.0184476	0.74261	0.20244	0.132266	0.459495	0.882148	0.149776	0.0849388	2.87753e-05	0.493501	3.60546e-05	0.00272194	0.188569	0.00108514	0.623088	0.961411	0.00013585
n=65	NEK2	0.663243	1	-0.00236014	0.335664	0.154939	0.188418	0.0531469	-0.0303759	0.196066	0.415385	0.0541958	0.0843094	0.0393794	0.225437	-0.148601	-0.549344	-0.189642	-0.0715909	-0.228103	-0.13951	-0.0519529	0.507168	-0.104458		n=65	NEK2	1.74307e-09		0.985113	0.00626653	0.217808	0.132814	0.674144	0.810174	0.117512	0.000579917	0.668085	0.504309	0.755461	0.070983	0.237448	2.14863e-06	0.130269	0.570909	0.067622	0.267699	0.681067	1.6216e-05
	CCT2	-0.161189	-0.00236014	1	0.477753	-0.120498	-0.271372	0.511801	0.185052	-0.0306381	0.409003	0.27924	-0.308916	0.00734266	-0.183129	-0.00397727	-0.0768794	0.0637238	0.165166	-0.0351836	-0.190734	0.0259655	-0.00594406	0.0451923			CCT2	0.199584	0.985113		5.70966e-05	0.339008	0.0287692	1.31572e-05	0.140005	0.808566	0.000717574	0.0242824	0.0122866	0.953708	0.144244	0.974916	0.542726	0.614049	0.188569	0.780827	0.128029	0.837327	0.962519
	ACTL6A	0.171329	0.335664	0.477753	1	0.201705	-0.129589	0.6316	0.288462	0.161407	0.585402	0.150962	-0.162631	-0.0488636	-0.141346	-0.222203	-0.17417	-0.202491	0.110009	0.0682692	-0.31368	0.158787	0.144449	0.238418			ACTL6A	0.172376	0.00626653	5.70966e-05		0.107125	0.303548	1.68638e-08	0.0197903	0.198967	3.02503e-07	0.229996	0.195538	0.699098	0.261392	0.0752383	0.165263	0.105734	0.383011	0.588952	0.0109443	0.206453	0.250959
	CCND2	0.324869	0.154939	-0.120498	0.201705	1	0.0995192	-0.0446678	0.0589161	0.132605	-0.0416521	0.241128	0.170542	0.128322	0.174607	0.0949301	-0.0979458	-0.180551	-0.148121	-0.0979895	0.184921	0.196315	0.310184	0.159834			CCND2	0.00828102	0.217808	0.339008	0.107125		0.430263	0.723854	0.641083	0.292337	0.741825	0.0529942	0.174385	0.308342	0.164188	0.45193	0.437624	0.150077	0.238986	0.437419	0.140291	0.117039	0.0119163
	ABL1	0.291565	0.188418	-0.271372	-0.129589	0.0995192	1	-0.163549	-0.026792	0.241608	-0.121853	0.14104	0.239773	-0.198776	0.254458	0.0199301	-0.357124	-0.189729	-0.419493	-0.393051	0.226661	-0.0540948	0.452404	-0.00590035			ABL1	0.0184476	0.132814	0.0287692	0.303548	0.430263		0.192994	0.832224	0.0525081	0.333565	0.262436	0.0543839	0.112428	0.0408052	0.874788	0.00349669	0.130089	0.000504475	0.0012003	0.069424	0.668667	0.000154631
	SYNCRIP	0.041521	0.0531469	0.511801	0.6316	-0.0446678	-0.163549	1	0.372946	0.0616259	0.276049	0.188418	-0.113462	0.0209353	-0.0824738	-0.0363199	-0.0149913	-0.204983	0.0841783	0.0658654	-0.292963	0.152602	0.0750874	0.191783			SYNCRIP	0.74261	0.674144	1.31572e-05	1.68638e-08	0.723854	0.192994		0.00221595	0.625786	0.026025	0.132814	0.368164	0.868528	0.513668	0.773933	0.905652	0.101422	0.504974	0.602167	0.0178683	0.224913	0.552199
	ITGB1	0.160184	-0.0303759	0.185052	0.288462	0.0589161	-0.026792	0.372946	1	0.0372378	0.203409	0.11958	0.241783	-0.222596	-0.0141171	-0.101705	-0.163549	-0.0527972	0.0423514	-0.0855332	0.0223339	0.23734	0.0214598	0.186233			ITGB1	0.20244	0.810174	0.140005	0.0197903	0.641083	0.832224	0.00221595		0.768378	0.104129	0.342726	0.0523322	0.0747101	0.91113	0.420155	0.192994	0.676169	0.737645	0.498118	0.85983	0.056954	0.865264
	ENAH	0.18868	0.196066	-0.0306381	0.161407	0.132605	0.241608	0.0616259	0.0372378	1	-0.0572115	0.227797	0.0568182	0.222247	0.391215	0.0198427	-0.145848	-0.111145	0.000917832	-0.10083	0.0277535	0.545429	0.132255	0.091521			ENAH	0.132266	0.117512	0.808566	0.198967	0.292337	0.0525081	0.625786	0.768378		0.650782	0.068001	0.653029	0.0751794	0.00127145	0.875333	0.246351	0.378086	0.99421	0.424182	0.826294	2.62258e-06	0.293622
	UMPS	0.0933566	0.415385	0.409003	0.585402	-0.0416521	-0.121853	0.276049	0.203409	-0.0572115	1	0.17972	-0.0291958	-0.150918	-0.199301	-0.209266	-0.271503	-0.0208916	0.124257	0.0746941	-0.443575	-0.0436693	0.264554	0.202797			UMPS	0.459495	0.000579917	0.000717574	3.02503e-07	0.741825	0.333565	0.026025	0.104129	0.650782		0.151992	0.817419	0.230133	0.111464	0.0943278	0.0286891	0.8688	0.324044	0.554289	0.000214887	0.729789	0.0332029
											ADAM22	1	0.131862	-0.274694	-0.111932	0.0938374	-0.0410839	0.078715	-0.0961976	-0.0232955	0.0569493	0.285817	0.392701	0.0740822			ADAM22	0.882148	0.668085	0.0242824	0.229996	0.0529942	0.262436	0.132814	0.342726	0.068001	0.151992		0.295073	0.0267964	0.374698	0.457176	0.745227	0.533104	0.445886	0.853861	0.65228	0.0209994	0.00121357
											AEBP1	0.131862	1	-0.163549	0.0860577	0.0560752	-0.257343	0.0832605	-0.205507	-0.140691	0.111189	-0.0430354	0.238636	0.353802			AEBP1	0.149776	0.504309	0.0122866	0.195538	0.174385	0.0543839	0.368164	0.0523322	0.653029	0.817419	0.295073		0.192994	0.495477	0.657281	0.0384991	0.509646	0.100531	0.263633	0.377897	0.733564	0.0555723
											DHRS2	-0.274694	-0.163549	1	0.218794	-0.00646853	-0.0101836	-0.27299	0.0576486	-0.0120629	-0.110096	0.101305	-0.0368007	-0.0250874			DHRS2	0.0849388	0.755461	0.953708	0.699098	0.308342	0.112428	0.868528	0.0747101	0.0751794	0.230133	0.0267964	0.192994		0.0799411	0.959214	0.93583	0.027794	0.64829	0.92402	0.382631	0.421994	0.771022
											RAC3	-0.111932	0.0860577	0.218794	1	0.197421	-0.328671	-0.287719	-0.129502	-0.440428	0.364205	0.106004	0.0648601	-0.269187			RAC3	2.87753e-05	0.070983	0.144244	0.261392	0.164188	0.0408052	0.513668	0.91113	0.00127145	0.111464	0.374698	0.495477	0.0799411		0.114948	0.00751487	0.0201239	0.303877	0.000241112	0.00285904	0.400673	0.607732
											SHANK1	0.0938374	0.0560752	-0.00646853	0.197421	1	0.141171	0.108698	-0.101792	-0.196372	0.44458	-0.00756235	0.0284528	-0.146591			SHANK1	0.493501	0.237448	0.974916	0.0752383	0.45193	0.874788	0.773933	0.420155	0.875333	0.0943278	0.457176	0.657281	0.959214	0.114948		0.261988	0.388742	0.419754	0.116929	0.000207078	0.952325	0.821988
											CYB5D2	-0.0410839	-0.257343	-0.0101836	-0.328671	0.141171	1	0.180944	0.104764	0.526573	0.0222902	0.0621599	-0.253409	0.169406			CYB5D2	3.60546e-05	2.14863e-06	0.542726	0.165263	0.437624	0.00349669	0.905652	0.192994	0.246351	0.0286891	0.745227	0.0384991	0.93583	0.00751487	0.261988		0.149176	0.406237	6.61716e-06	0.860102	0.622789	0.0416717
											IL27RA	0.078715	0.0832605	-0.27299	-0.287719	0.108698	0.180944	1	0.268138	0.257911	0.125393	-0.0829891	-0.0216783	0.023208			IL27RA	0.00272194	0.130269	0.614049	0.105734	0.150077	0.130089	0.101422	0.676169	0.378086	0.8688	0.533104	0.509646	0.027794	0.0201239	0.388742	0.149176		0.0308061	0.0380578	0.319604	0.511032	0.863905
											DNAH2	-0.0961976	-0.205507	0.0576486	-0.129502	-0.101792	0.104764	0.268138	1	0.304458	-0.162019	0.0168514	-0.188549	-0.0561626			DNAH2	0.188569	0.570909	0.188569	0.383011	0.238986	0.000504475	0.504974	0.737645	0.99421	0.324044	0.445886	0.100531	0.64829	0.303877	0.419754	0.406237	0.0308061		0.0136693	0.197247	0.894009	0.13254
											ZFP3	-0.0232955	-0.140691	-0.0120629	-0.440428	-0.196372	0.526573	0.257911	0.304458	1	-0.368357	0.105283	0.000174825	0.352928			ZFP3	0.00108514	0.067622	0.780827	0.588952	0.437419	0.0012003	0.602167	0.498118	0.424182	0.554289	0.853861	0.263633	0.92402	0.000241112	0.116929	6.61716e-06	0.0380578	0.0136693		0.00253533	0.403904	0.998897
											NRXN2	0.0569493	0.111189	-0.110096	0.364205	0.44458	0.0222902	0.125393	-0.162019	-0.368357	1	-0.130352	0.0606206	-0.373164			NRXN2	0.623088	0.267699	0.128029	0.0109443	0.140291	0.069424	0.0178683	0.85983	0.826294	0.000214887	0.65228	0.377897	0.382631	0.00285904	0.000207078	0.860102	0.319604	0.197247	0.00253533		0.300685	0.631442
																					CD24	1	-0.0766507	0.213297			CD24	0.961411	0.681067	0.837327	0.206453	0.117039	0.668667	0.224913	0.056954	2.62258e-06	0.729789	0.0209994	0.733564	0.421994	0.400673	0.952325	0.622789	0.511032	0.894009	0.403904	0.300685		0.54393
																					MKI67	-0.0766507	1	0.132124			MKI67	0.00013585	1.6216e-05	0.962519	0.250959	0.0119163	0.000154631	0.552199	0.865264	0.293622	0.0332029	0.00121357	0.0555723	0.771022	0.607732	0.821988	0.0416717	0.863905	0.13254	0.998897	0.631442	0.54393
																					SMO	0.213297	0.132124	1			SMO	0.51838	0.407616	0.720744	0.0558032	0.203439	0.962794	0.125906	0.137451	0.468408	0.105197	0.557548	0.00383716	0.842757	0.0301326	0.243926	0.177316	0.854403	0.65678	0.00393151	0.00220168	0.0880108	0.294105
																					RATIO	0.1	0.4	0
																					RATIO	0	0	-0.1
Cavalli	Spearman r	FOXM1	NEK2	CCT2	ACTL6A	CCND2	ABL1	SYNCRIP	ITGB1	ENAH	UMPS	ADAM22	AEBP1	DHRS2	RAC3	SHANK1	CYB5D2	IL27RA	DNAH2	ZFP3	NRXN2	CD24	MKI67	SMO		Cavalli	p-value	FOXM1	NEK2	CCT2	ACTL6A	CCND2	ABL1	SYNCRIP	ITGB1	ENAH	UMPS	ADAM22	AEBP1	DHRS2	RAC3	SHANK1	CYB5D2	IL27RA	DNAH2	ZFP3	NRXN2	CD24	MKI67
SHHß	FOXM1	1	0.7493	0.282353	0.582353	0.148459	0.159664	0.32437	0.208964	-0.0635854	0.29972	-0.343978	0.359944	0.117087	0.138936	-0.267227	-0.309244	0.0246499	-0.166667	-0.207283	-0.468347	0.0484832	0.683754	0.386555		SHHß	FOXM1		2.23266e-07	0.100302	0.000242356	0.394697	0.359575	0.0572933	0.228318	0.716693	0.0802501	0.0430417	0.0336794	0.502955	0.426047	0.120687	0.0706583	0.888221	0.338608	0.232167	0.00454687	0.782106	5.96112e-06
n=35	NEK2	0.7493	1	0.366947	0.643978	0.271429	0.161064	0.367227	-0.0840336	0.12437	0.270028	-0.333894	-0.00728291	0.0319328	0.0826331	-0.403922	0.0117647	-0.0168067	-0.254902	-0.032493	-0.448459	-0.0961256	0.504762	0.257703		n=35	NEK2	2.23266e-07		0.0301343	2.99284e-05	0.114738	0.35532	0.0299991	0.631267	0.47657	0.116696	0.0499644	0.96688	0.855503	0.636985	0.0161112	0.946522	0.923659	0.139464	0.852995	0.00689359	0.582794	0.00198604
	CCT2	0.282353	0.366947	1	0.503922	0.34958	-0.0327731	0.308123	-0.0512605	0.0462185	0.442577	-0.059944	-0.057423	0.112605	-0.308403	-0.465266	-0.00644258	0.0364146	-0.265546	0.105042	-0.340896	0.309676	0.17423	0.12381			CCT2	0.100302	0.0301343		0.00202646	0.0395434	0.851742	0.0717379	0.76995	0.792055	0.007761	0.732304	0.743175	0.51955	0.0714668	0.00485745	0.9707	0.835482	0.12313	0.548151	0.0450695	0.0702456	0.316824
	ACTL6A	0.582353	0.643978	0.503922	1	0.433894	0.0798319	0.652101	-0.207843	-0.215126	0.626611	-0.473109	-0.0392157	-0.128011	-0.155182	-0.477871	-0.261064	-0.0277311	-0.238095	0.0602241	-0.478711	0.216493	0.487675	0.4507			ACTL6A	0.000242356	2.99284e-05	0.00202646		0.009211	0.648485	2.19379e-05	0.230879	0.214578	5.64587e-05	0.00410062	0.823019	0.463654	0.373392	0.00369276	0.129825	0.874353	0.168408	0.7311	0.00362456	0.21161	0.00296234
	CCND2	0.148459	0.271429	0.34958	0.433894	1	0.292717	0.130812	0.0997199	-0.103922	0.59972	-0.214846	0.0943978	0.135294	-0.341737	-0.411204	-0.301401	-0.205042	0.130252	0.00868347	-0.326891	0.0612345	0.0885154	0.527731			CCND2	0.394697	0.114738	0.0395434	0.009211		0.0879243	0.453847	0.568712	0.55245	0.000140365	0.21519	0.589618	0.43839	0.044509	0.014127	0.078488	0.237366	0.455799	0.960515	0.0552752	0.726759	0.613109
	ABL1	0.159664	0.161064	-0.0327731	0.0798319	0.292717	1	0.118207	-0.012605	0.0859944	-0.0848739	0.0344538	-0.112045	-0.0462185	0.000840336	0.114006	0.213165	-0.151541	-0.0246499	0.0591036	-0.00896359	0.0501647	0.331653	0.140336			ABL1	0.359575	0.35532	0.851742	0.648485	0.0879243		0.498848	0.942708	0.623296	0.627845	0.844229	0.521643	0.792055	0.996177	0.514335	0.218887	0.384846	0.888221	0.735922	0.959242	0.77474	0.0516175
	SYNCRIP	0.32437	0.367227	0.308123	0.652101	0.130812	0.118207	1	-0.22465	-0.257423	0.237255	-0.233613	-0.241457	-0.0826331	0.00980392	-0.134174	-0.0988796	-0.0238095	-0.144258	0.114006	-0.119048	0.290338	0.345098	0.268347			SYNCRIP	0.0572933	0.0299991	0.0717379	2.19379e-05	0.453847	0.498848		0.194481	0.135459	0.169961	0.176805	0.162301	0.636985	0.955425	0.442227	0.571991	0.892009	0.40836	0.514335	0.495779	0.0906555	0.0423228
	ITGB1	0.208964	-0.0840336	-0.0512605	-0.207843	0.0997199	-0.012605	-0.22465	1	0.172829	-0.128291	0.163585	0.738655	0.333053	-0.326891	-0.114006	-0.217367	-0.00812325	-0.165266	-0.444818	-0.142297	-0.0340503	0.22437	0.119888			ITGB1	0.228318	0.631267	0.76995	0.230879	0.568712	0.942708	0.194481		0.320791	0.462668	0.347739	4.06149e-07	0.0505792	0.0552752	0.514335	0.209726	0.963061	0.34274	0.00742016	0.414827	0.846031	0.195053
	ENAH	-0.0635854	0.12437	0.0462185	-0.215126	-0.103922	0.0859944	-0.257423	0.172829	1	-0.403641	0.340336	-0.027451	-0.0963585	0.195238	-0.0140056	0.313445	-0.115966	-0.305602	-0.223249	0.128291	-0.139004	-0.245658	-0.381793			ENAH	0.716693	0.47657	0.792055	0.214578	0.55245	0.623296	0.135459	0.320791		0.016192	0.0454463	0.875613	0.581877	0.261032	0.936354	0.0667229	0.507078	0.0742139	0.197351	0.462668	0.425818	0.154894
	UMPS	0.29972	0.270028	0.442577	0.626611	0.59972	-0.0848739	0.237255	-0.128291	-0.403641	1	-0.394398	0.019888	0.141457	-0.310084	-0.660784	-0.368347	0.0890756	0.156583	0.0711485	-0.493557	0.270581	0.148179	0.472549			UMPS	0.0802501	0.116696	0.007761	5.64587e-05	0.000140365	0.627845	0.169961	0.462668	0.016192		0.0190536	0.909716	0.417616	0.0698571	1.55791e-05	0.0294634	0.610855	0.369041	0.684633	0.00258734	0.11592	0.395599
											ADAM22	1	-0.164986	-0.0588235	-0.0128852	0.372269	0.284874	0.185714	-0.0621849	0.334454	0.530532	-0.0102291	-0.22409	-0.403641			ADAM22	0.0430417	0.0499644	0.732304	0.00410062	0.21519	0.844229	0.176805	0.347739	0.0454463	0.0190536		0.34357	0.73713	0.941437	0.0276496	0.0971761	0.285464	0.722684	0.0495578	0.00104371	0.953494	0.195625
											AEBP1	-0.164986	1	0.210924	-0.294678	-0.147339	-0.473389	0.0994398	-0.00196078	-0.519608	-0.329692	-0.000420374	0.278992	0.439216			AEBP1	0.0336794	0.96688	0.743175	0.823019	0.589618	0.521643	0.162301	4.06149e-07	0.875613	0.909716	0.34357		0.223883	0.0857208	0.398314	0.00407559	0.569804	0.991081	0.00137944	0.0530995	0.998088	0.104589
											DHRS2	-0.0588235	0.210924	1	-0.133613	-0.127451	-0.0193277	-0.188235	0.0565826	-0.0630252	-0.193838	0.242136	0.27591	0.115406			DHRS2	0.502955	0.855503	0.51955	0.463654	0.43839	0.792055	0.636985	0.0505792	0.581877	0.417616	0.73713	0.223883		0.444152	0.465629	0.912249	0.278858	0.74681	0.719087	0.264536	0.161087	0.108638
											RAC3	-0.0128852	-0.294678	-0.133613	1	0.195238	0.170868	-0.227451	0.166106	0.0784314	0.383754	-0.0920619	-0.171709	-0.260224			RAC3	0.426047	0.636985	0.0714668	0.373392	0.044509	0.996177	0.955425	0.0552752	0.261032	0.0698571	0.941437	0.0857208	0.444152		0.261032	0.326395	0.188829	0.340257	0.654264	0.0228589	0.598899	0.323986
											SHANK1	0.372269	-0.147339	-0.127451	0.195238	1	0.010084	0.0890756	0.153221	0.0159664	0.652941	-0.130596	-0.167787	-0.261625			SHANK1	0.120687	0.0161112	0.00485745	0.00369276	0.014127	0.514335	0.442227	0.514335	0.936354	1.55791e-05	0.0276496	0.398314	0.465629	0.261032		0.954153	0.610855	0.379535	0.927466	2.12332e-05	0.454599	0.335324
											CYB5D2	0.284874	-0.473389	-0.0193277	0.170868	0.010084	1	-0.198039	-0.194678	0.511485	0.20084	-0.000980873	-0.0742297	-0.602521			CYB5D2	0.0706583	0.946522	0.9707	0.129825	0.078488	0.218887	0.571991	0.209726	0.0667229	0.0294634	0.0971761	0.00407559	0.912249	0.326395	0.954153		0.254118	0.26243	0.00168729	0.247325	0.995538	0.671722
											IL27RA	0.185714	0.0994398	-0.188235	-0.227451	0.0890756	-0.198039	1	0.181513	-0.0641457	0.166106	-0.147271	0.0593838	0.052381			IL27RA	0.888221	0.923659	0.835482	0.874353	0.237366	0.384846	0.892009	0.963061	0.507078	0.610855	0.285464	0.569804	0.278858	0.188829	0.610855	0.254118		0.296696	0.714301	0.340257	0.398534	0.734716
											DNAH2	-0.0621849	-0.00196078	0.0565826	0.166106	0.153221	-0.194678	0.181513	1	0.135574	0.25014	0.115743	-0.179832	0.0596639			DNAH2	0.338608	0.139464	0.12313	0.168408	0.455799	0.888221	0.40836	0.34274	0.0742139	0.369041	0.722684	0.991081	0.74681	0.340257	0.379535	0.26243	0.296696		0.437433	0.147265	0.507902	0.301267
											ZFP3	0.334454	-0.519608	-0.0630252	0.0784314	0.0159664	0.511485	-0.0641457	0.135574	1	0.120728	0.199117	0.00560224	-0.247619			ZFP3	0.232167	0.852995	0.548151	0.7311	0.960515	0.735922	0.514335	0.00742016	0.197351	0.684633	0.0495578	0.00137944	0.719087	0.654264	0.927466	0.00168729	0.714301	0.437433		0.489671	0.251489	0.97452
											NRXN2	0.530532	-0.329692	-0.193838	0.383754	0.652941	0.20084	0.166106	0.25014	0.120728	1	-0.0396553	-0.502801	-0.396078			NRXN2	0.00454687	0.00689359	0.0450695	0.00362456	0.0552752	0.959242	0.495779	0.414827	0.462668	0.00258734	0.00104371	0.0530995	0.264536	0.0228589	2.12332e-05	0.247325	0.340257	0.147265	0.489671		0.821067	0.00208147
																					CD24	1	0.115042	-0.0616549			CD24	0.782106	0.582794	0.0702456	0.21161	0.726759	0.77474	0.0906555	0.846031	0.425818	0.11592	0.953494	0.998088	0.161087	0.598899	0.454599	0.995538	0.398534	0.507902	0.251489	0.821067		0.510491
																					MKI67	0.115042	1	0.257983			MKI67	5.96112e-06	0.00198604	0.316824	0.00296234	0.613109	0.0516175	0.0423228	0.195053	0.154894	0.395599	0.195625	0.104589	0.108638	0.323986	0.335324	0.671722	0.734716	0.301267	0.97452	0.00208147	0.510491
																					SMO	-0.0616549	0.257983	1			SMO	0.0218012	0.135019	0.478573	0.00658572	0.00112208	0.421352	0.119079	0.49272	0.0236243	0.00415107	0.016192	0.0082973	0.509146	0.131109	0.128973	0.000128148	0.765062	0.73351	0.151522	0.018504	0.724956	0.134581
																					RATIO	0	0.4	0.4
																					RATIO	0	-0.1	-0.3
Cavalli	Spearman r	FOXM1	NEK2	CCT2	ACTL6A	CCND2	ABL1	SYNCRIP	ITGB1	ENAH	UMPS	ADAM22	AEBP1	DHRS2	RAC3	SHANK1	CYB5D2	IL27RA	DNAH2	ZFP3	NRXN2	CD24	MKI67	SMO		Cavalli	p-value	FOXM1	NEK2	CCT2	ACTL6A	CCND2	ABL1	SYNCRIP	ITGB1	ENAH	UMPS	ADAM22	AEBP1	DHRS2	RAC3	SHANK1	CYB5D2	IL27RA	DNAH2	ZFP3	NRXN2	CD24	MKI67
SHHg	FOXM1	1	0.732424	-0.0431314	0.547988	0.677729	0.264454	0.0141073	0.202012	0.470398	0.470976	-0.518154	0.273589	-0.078284	0.216582	0.0112165	-0.355458	-0.112858	0.211841	-0.155759	-0.595282	0.26854	0.827359	0.530527		SHHg	FOXM1		4.8729e-09	0.77345	6.68905e-05	1.67029e-07	0.072444	0.925018	0.173287	0.000848244	0.000834128	0.000191036	0.0627717	0.600946	0.143673	0.940352	0.0142088	0.450068	0.152866	0.295806	1.01734e-05	0.0679814	7.5482e-13
n=47	NEK2	0.732424	1	0.233117	0.657377	0.615056	0.168247	0.314408	0.467623	0.496878	0.629278	-0.441721	0.156105	-0.0693802	-0.0506475	-0.392461	-0.375231	-0.023358	0.217391	-0.0257863	-0.704325	0.265129	0.709413	0.324237		n=47	NEK2	4.8729e-09		0.114807	5.17638e-07	4.22274e-06	0.25828	0.0313704	0.000919022	0.000381292	2.15978e-06	0.00188152	0.294718	0.643079	0.735296	0.0063614	0.00935199	0.876156	0.142146	0.863398	3.30726e-08	0.071692	2.3774e-08
	CCT2	-0.0431314	0.233117	1	0.604648	0.201665	-0.187095	0.590772	0.533187	0.180042	0.341466	0.0352683	0.170097	-0.270352	-0.160846	-0.516998	-0.300879	0.168016	-0.258326	0.31938	-0.340194	0.595946	0.14697	0.196809			CCT2	0.77345	0.114807		6.75733e-06	0.174042	0.207931	1.23324e-05	0.000113974	0.225899	0.0188225	0.813937	0.253005	0.0660743	0.280113	0.000198582	0.0398726	0.258945	0.0795683	0.0286502	0.0192985	9.88661e-06	0.324225
	ACTL6A	0.547988	0.657377	0.604648	1	0.48092	-0.076087	0.510985	0.542322	0.483349	0.722942	-0.403908	0.120953	-0.238205	-0.116212	-0.404602	-0.471092	0.0365402	0.0755088	0.140379	-0.712535	0.639315	0.556198	0.620953			ACTL6A	6.68905e-05	5.17638e-07	6.75733e-06		0.000622104	0.611231	0.000242358	8.22706e-05	0.000578326	9.54281e-09	0.00486941	0.41802	0.106878	0.43663	0.00478975	0.000831331	0.807352	0.613949	0.346629	1.93472e-08	1.3182e-06	4.92291e-05
	CCND2	0.677729	0.615056	0.201665	0.48092	1	0.0664894	0.160153	0.445652	0.39142	0.393386	-0.470513	0.39593	0.0987512	0.273589	-0.239477	-0.604533	0.0289084	0.171253	0.00555042	-0.742599	0.22494	0.589616	0.522317			CCND2	1.67029e-07	4.22274e-06	0.174042	0.000622104		0.65701	0.28222	0.00169364	0.00651492	0.00622759	0.000845404	0.00587216	0.509003	0.0627717	0.104963	6.79209e-06	0.847045	0.249746	0.970463	2.29402e-09	0.128475	1.29502e-05
	ABL1	0.264454	0.168247	-0.187095	-0.076087	0.0664894	1	-0.319496	-0.0962072	0.250463	0.0834875	-0.0469473	0.167091	-0.225717	0.00312211	0.169288	0.0351526	0.137488	-0.0136448	-0.157031	0.0322618	-0.0452193	0.213807	0.0357308			ABL1	0.072444	0.25828	0.207931	0.611231	0.65701		0.0285894	0.520031	0.0895019	0.576896	0.754007	0.261614	0.127127	0.983383	0.255304	0.814537	0.356748	0.927469	0.29183	0.829552	0.762793	0.149003
	SYNCRIP	0.0141073	0.314408	0.590772	0.510985	0.160153	-0.319496	1	0.326087	0.266998	0.190217	-0.0523821	-0.0563136	0.10858	-0.083025	-0.454325	-0.281221	0.117484	-0.203515	0.339963	-0.276596	0.486541	0.291512	0.272202			SYNCRIP	0.925018	0.0313704	1.23324e-05	0.000242358	0.28222	0.0285894		0.0252945	0.0696392	0.200306	0.726576	0.70694	0.467536	0.579016	0.00133695	0.0555075	0.431593	0.170042	0.0193861	0.0598243	0.000524993	0.0467998
	ITGB1	0.202012	0.467623	0.533187	0.542322	0.445652	-0.0962072	0.326087	1	0.340657	0.451665	-0.318918	0.459875	0.0820999	-0.0794403	-0.533187	-0.427845	0.156568	0.125809	0.0182701	-0.587188	0.277561	0.207331	0.157493			ITGB1	0.173287	0.000919022	0.000113974	8.22706e-05	0.00169364	0.520031	0.0252945		0.0191242	0.00143846	0.0288947	0.00114541	0.583266	0.595564	0.000113974	0.00270095	0.293272	0.399432	0.902985	1.43415e-05	0.058902	0.162004
	ENAH	0.470398	0.496878	0.180042	0.483349	0.39142	0.250463	0.266998	0.340657	1	0.437673	-0.375694	0.197387	-0.0600139	-0.222248	-0.257169	-0.352914	-0.0375809	0.158996	-0.111008	-0.567761	0.393963	0.451665	0.463113			ENAH	0.000848244	0.000381292	0.225899	0.000578326	0.00651492	0.0895019	0.0696392	0.0191242		0.00209402	0.00925814	0.18355	0.688629	0.133233	0.0809723	0.0149675	0.801974	0.285755	0.457577	3.15245e-05	0.00614534	0.00143846
	UMPS	0.470976	0.629278	0.341466	0.722942	0.393386	0.0834875	0.190217	0.451665	0.437673	1	-0.388645	0.0873034	-0.0629047	-0.0868409	-0.324468	-0.426226	0.186633	0.309551	0.303538	-0.598982	0.409749	0.436286	0.389223			UMPS	0.000834128	2.15978e-06	0.0188225	9.54281e-09	0.00622759	0.576896	0.200306	0.00143846	0.00209402		0.00694013	0.559542	0.674444	0.561633	0.0260728	0.00281457	0.209077	0.0342306	0.0380667	8.66837e-06	0.0042335	0.00217162
											ADAM22	1	-0.582678	-0.191952	-0.156684	0.339385	0.434089	0.0908881	-0.471438	0.312211	0.725833	-0.197589	-0.516536	-0.631475			ADAM22	0.000191036	0.00188152	0.813937	0.00486941	0.000845404	0.754007	0.726576	0.0288947	0.00925814	0.00694013		1.72964e-05	0.196157	0.292911	0.0196066	0.0022997	0.543467	0.000822988	0.0326387	7.7976e-09	0.183093	0.000201675
											AEBP1	-0.582678	1	0.0594357	0.134829	-0.174838	-0.352914	-0.0452128	0.164431	-0.292784	-0.389454	0.119409	0.307932	0.273936			AEBP1	0.0627717	0.294718	0.253005	0.41802	0.00587216	0.261614	0.70694	0.00114541	0.18355	0.559542	1.72964e-05		0.691478	0.366215	0.239821	0.0149675	0.762827	0.269391	0.0458053	0.00681369	0.42403	0.0352305
											DHRS2	-0.191952	0.0594357	1	0.390611	-0.0418594	-0.0819843	-0.104417	0.0709991	-0.00196577	-0.0601295	-0.291555	0.0238205	-0.0335338			DHRS2	0.600946	0.643079	0.0660743	0.106878	0.509003	0.127127	0.467536	0.583266	0.688629	0.674444	0.196157	0.691478		0.00663654	0.779962	0.583799	0.484874	0.635331	0.989537	0.688059	0.0467666	0.873724
											RAC3	-0.156684	0.134829	0.390611	1	0.250231	-0.0936633	0.112396	-0.0286772	-0.196809	0.0482192	-0.217538	0.165587	0.0787465			RAC3	0.143673	0.735296	0.280113	0.43663	0.0627717	0.983383	0.579016	0.595564	0.133233	0.561633	0.292911	0.366215	0.00663654		0.089808	0.531176	0.451939	0.848255	0.184863	0.747559	0.14187	0.265991
											SHANK1	0.339385	-0.174838	-0.0418594	0.250231	1	0.383788	-0.00936633	-0.0121415	-0.124653	0.489709	-0.22147	-0.203747	-0.187789			SHANK1	0.940352	0.0063614	0.000198582	0.00478975	0.104963	0.255304	0.00133695	0.000113974	0.0809723	0.0260728	0.0196066	0.239821	0.779962	0.089808		0.00774236	0.950177	0.935442	0.403813	0.000476494	0.13463	0.169547
											CYB5D2	0.434089	-0.352914	-0.0819843	-0.0936633	0.383788	1	0.00277521	-0.0989824	0.0183858	0.584875	-0.288259	-0.408996	-0.543478			CYB5D2	0.0142088	0.00935199	0.0398726	0.000831331	6.79209e-06	0.814537	0.0555075	0.00270095	0.0149675	0.00281457	0.0022997	0.0149675	0.583799	0.531176	0.00774236		0.985229	0.508006	0.902374	1.57932e-05	0.0494238	0.00431117
											IL27RA	0.0908881	-0.0452128	-0.104417	0.112396	-0.00936633	0.00277521	1	-0.00231267	0.267923	0.125809	0.0373551	-0.0866096	-0.0374653			IL27RA	0.450068	0.876156	0.258945	0.807352	0.847045	0.356748	0.431593	0.293272	0.801974	0.209077	0.543467	0.762827	0.484874	0.451939	0.950177	0.985229		0.987691	0.0686409	0.399432	0.803141	0.562679
											DNAH2	-0.471438	0.164431	0.0709991	-0.0286772	-0.0121415	-0.0989824	-0.00231267	1	-0.319265	-0.390611	-0.0819961	-0.0298335	0.1679			DNAH2	0.152866	0.142146	0.0795683	0.613949	0.249746	0.927469	0.170042	0.399432	0.285755	0.0342306	0.000822988	0.269391	0.635331	0.848255	0.935442	0.508006	0.987691		0.0287112	0.00663654	0.583744	0.842212
											ZFP3	0.312211	-0.292784	-0.00196577	-0.196809	-0.124653	0.0183858	0.267923	-0.319265	1	0.1213	0.291959	-0.0137604	-0.0352683			ZFP3	0.295806	0.863398	0.0286502	0.346629	0.970463	0.29183	0.0193861	0.902985	0.457577	0.0380667	0.0326387	0.0458053	0.989537	0.184863	0.403813	0.902374	0.0686409	0.0287112		0.416676	0.0464484	0.926856
											NRXN2	0.725833	-0.389454	-0.0601295	0.0482192	0.489709	0.584875	0.125809	-0.390611	0.1213	1	-0.444734	-0.575856	-0.622919			NRXN2	1.01734e-05	3.30726e-08	0.0192985	1.93472e-08	2.29402e-09	0.829552	0.0598243	1.43415e-05	3.15245e-05	8.66837e-06	7.7976e-09	0.00681369	0.688059	0.747559	0.000476494	1.57932e-05	0.399432	0.00663654	0.416676		0.00173598	2.28437e-05
																					CD24	1	0.393211	0.529968			CD24	0.0679814	0.071692	9.88661e-06	1.3182e-06	0.128475	0.762793	0.000524993	0.058902	0.00614534	0.0042335	0.183093	0.42403	0.0467666	0.14187	0.13463	0.0494238	0.803141	0.583744	0.0464484	0.00173598		0.00625264
																					MKI67	0.393211	1	0.572618			MKI67	7.5482e-13	2.3774e-08	0.324225	4.92291e-05	1.29502e-05	0.149003	0.0467998	0.162004	0.00143846	0.00217162	0.000201675	0.0352305	0.873724	0.265991	0.169547	0.00431117	0.562679	0.842212	0.926856	2.28437e-05	0.00625264
																					SMO	0.529968	0.572618	1			SMO	0.000125102	0.0261856	0.184863	3.21075e-06	0.000165977	0.811541	0.0641706	0.290393	0.00104536	0.00684961	1.94143e-06	0.0624258	0.822938	0.598791	0.206219	7.8892e-05	0.802571	0.259278	0.813937	2.92685e-06	0.000127564	2.60113e-05
																					RATIO	0.5	0.6	0.6
																					RATIO	-0.1	-0.3	-0.3
Cavalli	Spearman r	FOXM1	NEK2	CCT2	ACTL6A	CCND2	ABL1	SYNCRIP	ITGB1	ENAH	UMPS	ADAM22	AEBP1	DHRS2	RAC3	SHANK1	CYB5D2	IL27RA	DNAH2	ZFP3	NRXN2	CD24	MKI67	SMO		Cavalli	p-value	FOXM1	NEK2	CCT2	ACTL6A	CCND2	ABL1	SYNCRIP	ITGB1	ENAH	UMPS	ADAM22	AEBP1	DHRS2	RAC3	SHANK1	CYB5D2	IL27RA	DNAH2	ZFP3	NRXN2	CD24	MKI67
SHHd	FOXM1	1	0.809624	0.0893506	0.129788	0.187314	0.133862	0.241094	0.257799	0.275871	0.091702	0.165167	0.17769	-0.0819686	0.482543	-0.0635133	-0.249569	0.0991388	-0.0325632	-0.103349	0.0573889	0.1846	0.864306	0.122051		SHHd	FOXM1		8.53168e-19	0.442744	0.263803	0.105173	0.248977	0.0359027	0.0245544	0.0158591	0.430783	0.153913	0.124627	0.481477	1.0134e-05	0.585705	0.0296926	0.394187	0.780054	0.37431	0.622423	0.110403	8.73234e-24
n=76	NEK2	0.809624	1	0.180725	0.264798	0.307587	0.0643336	0.220643	0.235489	0.305208	0.176869	0.245878	0.0708681	-0.202597	0.379768	-0.0354887	-0.28905	0.201969	-0.0408476	0.057717	-0.036473	0.171748	0.809515	0.0333288		n=76	NEK2	8.53168e-19		0.118217	0.0207981	0.00687364	0.580863	0.0554523	0.0405781	0.00734155	0.126405	0.0322758	0.542962	0.079228	0.000715478	0.76086	0.0113277	0.080184	0.726079	0.620431	0.754434	0.137942	8.69658e-19
	CCT2	0.0893506	0.180725	1	0.514422	0.386712	0.00158578	0.471415	0.294217	0.186138	0.385263	0.199344	-0.195653	-0.149692	0.0603691	0.00516746	-0.0295284	0.0528503	-0.224662	0.282816	-0.113055	0.416737	0.213452	-0.082324			CCT2	0.442744	0.118217		1.99792e-06	0.000559146	0.989153	1.72094e-05	0.00988603	0.107414	0.000588926	0.0842735	0.0903022	0.196826	0.604433	0.964663	0.800105	0.650247	0.0510433	0.0133074	0.330861	0.00018061	0.0641136
	ACTL6A	0.129788	0.264798	0.514422	1	0.259002	0.0660014	0.484539	0.420834	0.402242	0.324183	-0.0173342	0.0550376	-0.102228	0.235954	-0.130253	-0.242953	0.00546822	-0.251647	0.204457	0.00533151	0.431804	0.239645	0.132577			ACTL6A	0.263803	0.0207981	1.99792e-06		0.0238705	0.571075	9.19763e-06	0.000153508	0.000315827	0.00427783	0.881851	0.636775	0.379542	0.0401721	0.262082	0.0344549	0.962608	0.0283166	0.0764548	0.963542	9.82984e-05	0.0370661
	CCND2	0.187314	0.307587	0.386712	0.259002	1	-0.118633	0.109829	-0.000300752	0.303158	0.196856	0.399481	0.0845386	-0.0413397	0.226931	0.145783	-0.220287	0.223267	-0.196637	0.110376	-0.05892	0.214336	0.289077	0.0723445			CCND2	0.105173	0.00687364	0.000559146	0.0238705		0.307402	0.344934	0.997943	0.00776716	0.0883011	0.000350308	0.467791	0.722912	0.0486837	0.208911	0.0558568	0.0525392	0.0886623	0.342523	0.613152	0.0629924	0.0113197
	ABL1	0.133862	0.0643336	0.00158578	0.0660014	-0.118633	1	-0.0709501	0.130062	0.343213	0.0759809	-0.0868353	0.0641422	-0.238824	0.083445	-0.0518113	0.0458783	-0.023486	-0.124457	-0.0228571	0.289897	0.139113	0.114997	0.30756			ABL1	0.248977	0.580863	0.989153	0.571075	0.307402		0.542494	0.262789	0.00240346	0.514174	0.455742	0.581991	0.0377384	0.473589	0.656686	0.693923	0.840401	0.28409	0.84462	0.0110794	0.230724	0.322571
	SYNCRIP	0.241094	0.220643	0.471415	0.484539	0.109829	-0.0709501	1	0.289077	0.133944	0.164867	-0.0431442	-0.0866986	0.155051	0.216979	-0.11404	0.0829528	-0.107423	-0.180396	0.252823	-0.168968	0.263378	0.4038	0.0585646			SYNCRIP	0.0359027	0.0554523	1.72094e-05	9.19763e-06	0.344934	0.542494		0.0113197	0.248684	0.154674	0.711337	0.456454	0.18109	0.0597377	0.326641	0.476211	0.355669	0.118897	0.0275622	0.14453	0.0215179	0.000297769
	ITGB1	0.257799	0.235489	0.294217	0.420834	-0.000300752	0.130062	0.289077	1	0.335448	0.153903	-0.152946	0.253014	-0.260478	0.132823	-0.19825	-0.336815	-0.0677785	-0.230185	-0.0157485	-0.17635	0.409587	0.151005	0.258647			ITGB1	0.0245544	0.0405781	0.00988603	0.000153508	0.997943	0.262789	0.0113197		0.00305409	0.184382	0.187159	0.027441	0.0230535	0.252703	0.0860256	0.00292923	0.560731	0.0454577	0.892592	0.12754	0.000238695	0.192885
	ENAH	0.275871	0.305208	0.186138	0.402242	0.303158	0.343213	0.133944	0.335448	1	0.0609706	0.0170882	0.139713	-0.256186	0.214217	0.0640602	-0.186822	0.273766	-0.228025	0.0895967	0.273219	0.522873	0.128312	0.195571			ENAH	0.0158591	0.00734155	0.107414	0.000315827	0.00776716	0.00240346	0.248684	0.00305409		0.60083	0.883516	0.228699	0.0254973	0.0631424	0.582475	0.106107	0.0167115	0.047579	0.441483	0.0169392	1.26298e-06	0.26932
	UMPS	0.091702	0.176869	0.385263	0.324183	0.196856	0.0759809	0.164867	0.153903	0.0609706	1	0.26704	-0.17471	-0.116856	-0.0576897	0.047136	0.0293643	0.0382228	0.0314149	0.306138	-0.152016	-0.0561374	0.0619549	0.0488312			UMPS	0.430783	0.126405	0.000588926	0.00427783	0.0883011	0.514174	0.154674	0.184382	0.60083		0.0197038	0.131177	0.314757	0.620597	0.685965	0.801193	0.743051	0.787625	0.00715546	0.189885	0.630045	0.594955
											ADAM22	1	-0.133151	-0.230212	-0.0262201	0.345373	0.159918	0.402133	0.0123035	0.128694	0.12473	-0.04911	0.24689	-0.179658			ADAM22	0.153913	0.0322758	0.0842735	0.881851	0.000350308	0.455742	0.711337	0.187159	0.883516	0.0197038		0.251522	0.0454314	0.82211	0.00224608	0.167609	0.000317131	0.91599	0.267882	0.283025	0.673544	0.0315497
											AEBP1	-0.133151	1	-0.0819139	0.379549	-0.177116	-0.404675	-0.0770472	-0.173999	-0.0785509	-0.0526042	0.183301	0.116446	0.173616			AEBP1	0.124627	0.542962	0.0903022	0.636775	0.467791	0.581991	0.456454	0.027441	0.228699	0.131177	0.251522		0.481771	0.000720992	0.125869	0.000288051	0.50827	0.132778	0.500003	0.651769	0.112976	0.31647
											DHRS2	-0.230212	-0.0819139	1	0.0384416	-0.00448394	0.0135612	-0.104306	-0.00166781	0.0747779	-0.0927409	-0.159525	-0.0282707	0.0535885			DHRS2	0.481477	0.079228	0.196826	0.379542	0.722912	0.0377384	0.18109	0.0230535	0.0254973	0.314757	0.0454314	0.481771		0.741632	0.969335	0.907439	0.369879	0.988592	0.520877	0.425557	0.168669	0.808453
											RAC3	-0.0262201	0.379549	0.0384416	1	-0.0817225	-0.173698	-0.00325359	-0.215776	-0.0246617	0.315653	0.196672	0.43404	0.087136			RAC3	1.0134e-05	0.000715478	0.604433	0.0401721	0.0486837	0.473589	0.0597377	0.252703	0.0631424	0.620597	0.82211	0.000720992	0.741632		0.482799	0.133459	0.977747	0.0612022	0.832525	0.00547648	0.0886041	8.9593e-05
											SHANK1	0.345373	-0.177116	-0.00448394	-0.0817225	1	0.197375	0.21255	0.0281887	-0.0868079	0.342556	-0.107585	-0.06838	-0.371073			SHANK1	0.585705	0.76086	0.964663	0.262082	0.208911	0.656686	0.326641	0.0860256	0.582475	0.685965	0.00224608	0.125869	0.969335	0.482799		0.0874479	0.0652737	0.808998	0.455884	0.00245319	0.354939	0.55725
											CYB5D2	0.159918	-0.404675	0.0135612	-0.173698	0.197375	1	0.115188	0.0152016	0.194969	0.193001	-0.312967	-0.264771	-0.266384			CYB5D2	0.0296926	0.0113277	0.800105	0.0344549	0.0558568	0.693923	0.476211	0.00292923	0.106107	0.801193	0.167609	0.000288051	0.907439	0.133459	0.0874479		0.321761	0.896301	0.0914551	0.0948401	0.00591101	0.0208118
											IL27RA	0.402133	-0.0770472	-0.104306	-0.00325359	0.21255	0.115188	1	0.0138619	0.113301	0.145701	-0.0662547	0.0663841	-0.223076			IL27RA	0.394187	0.080184	0.650247	0.962608	0.0525392	0.840401	0.355669	0.560731	0.0167115	0.743051	0.000317131	0.50827	0.369879	0.977747	0.0652737	0.321761		0.905395	0.329803	0.20917	0.569595	0.56884
											DNAH2	0.0123035	-0.173999	-0.00166781	-0.215776	0.0281887	0.0152016	0.0138619	1	-0.042242	0.135694	-0.345807	-0.0549009	0.0212167			DNAH2	0.780054	0.726079	0.0510433	0.0283166	0.0886623	0.28409	0.118897	0.0454577	0.047579	0.787625	0.91599	0.132778	0.988592	0.0612022	0.808998	0.896301	0.905395		0.717116	0.2425	0.00221558	0.637613
											ZFP3	0.128694	-0.0785509	0.0747779	-0.0246617	-0.0868079	0.194969	0.113301	-0.042242	1	-0.162843	0.103142	0.025974	0.0368558			ZFP3	0.37431	0.620431	0.0133074	0.0764548	0.342523	0.84462	0.0275622	0.892592	0.441483	0.00715546	0.267882	0.500003	0.520877	0.832525	0.455884	0.0914551	0.329803	0.717116		0.15987	0.375275	0.823753
											NRXN2	0.12473	-0.0526042	-0.0927409	0.315653	0.342556	0.193001	0.145701	0.135694	-0.162843	1	0.038227	-0.00226931	-0.117348			NRXN2	0.622423	0.754434	0.330861	0.963542	0.613152	0.0110794	0.14453	0.12754	0.0169392	0.189885	0.283025	0.651769	0.425557	0.00547648	0.00245319	0.0948401	0.20917	0.2425	0.15987		0.743023	0.984478
																					CD24	1	0.200541	0.20828			CD24	0.110403	0.137942	0.00018061	9.82984e-05	0.0629924	0.230724	0.0215179	0.000238695	1.26298e-06	0.630045	0.673544	0.112976	0.168669	0.0886041	0.354939	0.00591101	0.569595	0.00221558	0.375275	0.743023		0.0823875
																					MKI67	0.200541	1	0.148982			MKI67	8.73234e-24	8.69658e-19	0.0641136	0.0370661	0.0113197	0.322571	0.000297769	0.192885	0.26932	0.594955	0.0315497	0.31647	0.808453	8.9593e-05	0.55725	0.0208118	0.56884	0.637613	0.823753	0.984478	0.0823875
																					SMO	0.20828	0.148982	1			SMO	0.293575	0.775018	0.479572	0.253591	0.534569	0.00687886	0.615299	0.0240709	0.09044	0.675293	0.120439	0.133646	0.645687	0.454177	0.000966881	0.0200189	0.0527473	0.855647	0.751939	0.312709	0.0709957	0.198985
																					RATIO	0.4	0.3	0.1
																					RATIO	-0.2	0	-0.1
Cavalli	Spearman r	FOXM1	NEK2	CCT2	ACTL6A	CCND2	ABL1	SYNCRIP	ITGB1	ENAH	UMPS	ADAM22	AEBP1	DHRS2	RAC3	SHANK1	CYB5D2	IL27RA	DNAH2	ZFP3	NRXN2	CD24	MKI67	MYC		Cavalli	p-value	FOXM1	NEK2	CCT2	ACTL6A	CCND2	ABL1	SYNCRIP	ITGB1	ENAH	UMPS	ADAM22	AEBP1	DHRS2	RAC3	SHANK1	CYB5D2	IL27RA	DNAH2	ZFP3	NRXN2	CD24	MKI67
Group3	FOXM1	1	0.822313	0.431963	0.429089	0.367334	0.0798328	0.387115	0.346238	0.324745	0.341198	-0.0681215	0.283076	0.0567237	0.380094	-0.229021	-0.47593	0.0889117	-0.161482	-0.140447	-0.445523	0.0283917	0.832996	0.428418		Group3	FOXM1		1.37497e-36	6.44466e-08	8.04567e-08	5.92779e-06	0.341521	1.64202e-06	2.12922e-05	7.1526e-05	2.85183e-05	0.417207	0.000586237	0.499487	2.6149e-06	0.00576077	1.65206e-09	0.289262	0.0531614	0.0931507	2.19907e-08	0.735515	2.51876e-38
n=144	NEK2	0.822313	1	0.436565	0.547392	0.292999	0.138819	0.494377	0.342468	0.431943	0.480391	-0.167121	0.257913	0.0883169	0.228286	-0.318246	-0.37958	0.175524	-0.141693	0.0419661	-0.483466	0.0651634	0.792649	0.382413		n=144	NEK2	1.37497e-36		4.49794e-08	1.25275e-12	0.000365403	0.0970439	3.02312e-10	2.65064e-05	6.45472e-08	1.10574e-09	0.0452767	0.00180261	0.292513	0.00592348	0.000101394	2.70444e-06	0.0353521	0.0902553	0.617481	8.35628e-10	0.437767	2.5612e-32
	CCT2	0.431963	0.436565	1	0.484181	0.172932	-0.240628	0.612772	0.520095	0.288365	0.556921	-0.0512459	0.154734	-0.0491118	0.544269	-0.424001	-0.228896	0.0703199	-0.15299	-0.165694	0.00270879	0.448057	0.521136	0.69742			CCT2	6.44466e-08	4.49794e-08		7.82595e-10	0.0381961	0.00367043	3.28212e-16	2.37691e-11	0.000456641	4.20605e-13	0.541867	0.0640548	0.558845	1.77813e-12	1.18579e-07	0.00578805	0.402299	0.0671493	0.0471733	0.974295	1.78935e-08	2.13471e-11
	ACTL6A	0.429089	0.547392	0.484181	1	0.259031	0.21098	0.588104	0.346528	0.271915	0.565429	-0.0810425	0.00604453	-0.0407564	0.164914	-0.330825	-0.253111	0.0795756	-0.264597	-0.0279961	-0.311422	0.265107	0.456676	0.190487			ACTL6A	8.04567e-08	1.25275e-12	7.82595e-10		0.00171876	0.0111382	9.17018e-15	2.09348e-05	0.000977605	1.5408e-13	0.334232	0.942679	0.627665	0.0482374	5.12293e-05	0.00220704	0.343084	0.00135153	0.739066	0.000145036	0.00132176	8.76212e-09
	CCND2	0.367334	0.292999	0.172932	0.259031	1	0.159348	0.230548	0.297343	0.181601	0.0330199	-0.165272	0.167257	-0.14398	0.0639016	-0.129624	-0.018423	-0.0260871	-0.0819026	0.00674383	-0.210377	0.131595	0.418527	0.226847			CCND2	5.92779e-06	0.000365403	0.0381961	0.00171876		0.0564274	0.00543557	0.000295475	0.0293787	0.694399	0.0477468	0.0450985	0.0851276	0.446708	0.121509	0.82652	0.75628	0.329111	0.936061	0.0113766	0.1159	1.78712e-07
	ABL1	0.0798328	0.138819	-0.240628	0.21098	0.159348	1	-0.0878466	-0.0269552	0.0909211	-0.0280564	0.0205731	0.0483964	-0.0726549	-0.356957	0.214187	-0.0850977	0.0934732	-0.133	0.0662487	-0.433325	-0.000610919	-0.00469014	-0.331115			ABL1	0.341521	0.0970439	0.00367043	0.0111382	0.0564274		0.295101	0.748436	0.278457	0.738524	0.806649	0.564593	0.386817	1.12459e-05	0.00994226	0.310529	0.265132	0.112025	0.430157	5.79695e-08	0.994202	0.955508
	SYNCRIP	0.387115	0.494377	0.612772	0.588104	0.230548	-0.0878466	1	0.407901	0.252291	0.459199	-0.0423599	-0.00552608	0.0897918	0.453444	-0.444727	-0.224516	-0.00823487	-0.193059	-0.0324532	-0.133643	0.314278	0.505494	0.398738			SYNCRIP	1.64202e-06	3.02312e-10	3.28212e-16	9.17018e-15	0.00543557	0.295101		3.88232e-07	0.00228377	7.08215e-09	0.61418	0.947588	0.284496	1.14781e-08	2.34535e-08	0.00682355	0.921965	0.020429	0.699389	0.110286	0.00012499	1.03353e-10
	ITGB1	0.346238	0.342468	0.520095	0.346528	0.297343	-0.0269552	0.407901	1	0.118761	0.296025	-0.0620167	0.324544	-0.0486818	0.340559	-0.406097	-0.234081	0.0254762	-0.0829113	-0.248674	-0.0618399	0.253113	0.383603	0.48142			ITGB1	2.12922e-05	2.65064e-05	2.37691e-11	2.09348e-05	0.000295475	0.748436	3.88232e-07		0.15627	0.000315257	0.460256	7.23105e-05	0.562297	2.95841e-05	4.41736e-07	0.00474534	0.761814	0.323169	0.00265201	0.461538	0.00220679	2.0752e-06
	ENAH	0.324745	0.431943	0.288365	0.271915	0.181601	0.0909211	0.252291	0.118761	1	0.254377	-0.122402	0.0201391	0.0599791	0.0745278	-0.300418	-0.0988626	-0.12323	0.170055	0.15033	-0.248043	0.138512	0.322828	0.338458			ENAH	7.1526e-05	6.45472e-08	0.000456641	0.000977605	0.0293787	0.278457	0.00228377	0.15627		0.00209313	0.143873	0.810651	0.475153	0.374662	0.00025372	0.238437	0.141161	0.0415762	0.072103	0.00272149	0.0977935	7.93466e-05
	UMPS	0.341198	0.480391	0.556921	0.565429	0.0330199	-0.0280564	0.459199	0.296025	0.254377	1	-0.121658	-0.0778073	0.0713608	0.26061	-0.38185	-0.290559	0.00370549	-0.255554	-0.0470099	-0.180227	0.222417	0.405635	0.453243			UMPS	2.85183e-05	1.10574e-09	4.20605e-13	1.5408e-13	0.694399	0.738524	7.08215e-09	0.000315257	0.00209313		0.146341	0.35395	0.395352	0.00160628	2.32994e-06	0.000411092	0.964842	0.00199199	0.575813	0.0306487	0.00737572	4.56532e-07
											ADAM22	1	-0.0428583	0.00762399	0.154626	0.343377	-0.0146331	0.0232136	0.0338839	-0.141902	0.262198	0.254452	-0.102122	-0.146339			ADAM22	0.417207	0.0452767	0.541867	0.334232	0.0477468	0.806649	0.61418	0.460256	0.143873	0.146341		0.610015	0.927738	0.0642438	2.51502e-05	0.861806	0.782416	0.686816	0.0897767	0.00150001	0.00208654	0.223235
											AEBP1	-0.0428583	1	-0.0717909	0.0456595	0.0674263	-0.00909895	0.256237	0.0663009	-0.0339723	-0.0871714	0.0305882	0.30856	0.122277			AEBP1	0.000586237	0.00180261	0.0640548	0.942679	0.0450985	0.564593	0.947588	7.23105e-05	0.810651	0.35395	0.610015		0.392504	0.586839	0.421988	0.913807	0.00193537	0.429793	0.686042	0.298842	0.7159	0.000168095
											DHRS2	0.00762399	-0.0717909	1	0.0328229	-0.0678804	-0.168109	-0.0107427	0.058271	-0.0977052	-0.0924363	-0.0675749	0.0111968	0.00778474			DHRS2	0.499487	0.292513	0.558845	0.627665	0.0851276	0.386817	0.284496	0.562297	0.475153	0.395352	0.927738	0.392504		0.696132	0.418861	0.0440002	0.898313	0.48784	0.244006	0.270492	0.420963	0.894039
											RAC3	0.154626	0.0456595	0.0328229	1	-0.223145	-0.25684	-0.0907282	-0.230608	-0.434085	0.212829	0.338228	0.390531	0.592738			RAC3	2.6149e-06	0.00592348	1.77813e-12	0.0482374	0.446708	1.12459e-05	1.14781e-08	2.95841e-05	0.374662	0.00160628	0.0642438	0.586839	0.696132		0.00717973	0.00188662	0.279483	0.00542308	5.46342e-08	0.0104343	3.37988e-05	1.30424e-06
											SHANK1	0.343377	0.0674263	-0.0678804	-0.223145	1	0.0187525	0.152134	0.0701752	-0.000309461	0.161185	0.0702095	-0.241516	-0.464569			SHANK1	0.00576077	0.000101394	1.18579e-07	5.12293e-05	0.121509	0.00994226	2.34535e-08	4.41736e-07	0.00025372	2.32994e-06	2.51502e-05	0.421988	0.418861	0.00717973		0.823467	0.068712	0.403271	0.997063	0.0536069	0.403041	0.00354288
											CYB5D2	-0.0146331	-0.00909895	-0.168109	-0.25684	0.0187525	1	0.0641669	0.320392	0.535307	0.423845	-0.0632904	-0.374279	-0.27503			CYB5D2	1.65206e-09	2.70444e-06	0.00578805	0.00220704	0.82652	0.310529	0.00682355	0.00474534	0.238437	0.000411092	0.861806	0.913807	0.0440002	0.00188662	0.823467		0.44482	9.0437e-05	4.76308e-12	1.19992e-07	0.451076	3.81342e-06
											IL27RA	0.0232136	0.256237	-0.0107427	-0.0907282	0.152134	0.0641669	1	-0.11532	0.108243	-0.0234949	0.0252969	0.114573	-0.0421952			IL27RA	0.289262	0.0353521	0.402299	0.343084	0.75628	0.265132	0.921965	0.761814	0.141161	0.964842	0.782416	0.00193537	0.898313	0.279483	0.068712	0.44482		0.168704	0.196568	0.779846	0.763441	0.171501
											DNAH2	0.0338839	0.0663009	0.058271	-0.230608	0.0701752	0.320392	-0.11532	1	0.271514	0.14785	-0.0579509	-0.189836	-0.112137			DNAH2	0.0531614	0.0902553	0.0671493	0.00135153	0.329111	0.112025	0.020429	0.323169	0.0415762	0.00199199	0.686816	0.429793	0.48784	0.00542308	0.403271	9.0437e-05	0.168704		0.00099538	0.0769827	0.490238	0.0226705
											ZFP3	-0.141902	-0.0339723	-0.0977052	-0.434085	-0.000309461	0.535307	0.108243	0.271514	1	-0.0127281	-0.0709691	-0.0465638	-0.264677			ZFP3	0.0931507	0.617481	0.0471733	0.739066	0.936061	0.430157	0.699389	0.00265201	0.072103	0.575813	0.0897767	0.686042	0.244006	5.46342e-08	0.997063	4.76308e-12	0.196568	0.00099538		0.879651	0.397958	0.579445
											NRXN2	0.262198	-0.0871714	-0.0924363	0.212829	0.161185	0.423845	-0.0234949	0.14785	-0.0127281	1	0.145706	-0.311876	-0.0240455			NRXN2	2.19907e-08	8.35628e-10	0.974295	0.000145036	0.0113766	5.79695e-08	0.110286	0.461538	0.00272149	0.0306487	0.00150001	0.298842	0.270492	0.0104343	0.0536069	1.19992e-07	0.779846	0.0769827	0.879651		0.0814127	0.000141659
																					CD24	1	0.220801	0.291324			CD24	0.735515	0.437767	1.78935e-08	0.00132176	0.1159	0.994202	0.00012499	0.00220679	0.0977935	0.00737572	0.00208654	0.7159	0.420963	3.37988e-05	0.403041	0.451076	0.763441	0.490238	0.397958	0.0814127		0.0078274
																					MKI67	0.220801	1	0.510807			MKI67	2.51876e-38	2.5612e-32	2.13471e-11	8.76212e-09	1.78712e-07	0.955508	1.03353e-10	2.0752e-06	7.93466e-05	4.56532e-07	0.223235	0.000168095	0.894039	1.30424e-06	0.00354288	3.81342e-06	0.171501	0.0226705	0.579445	0.000141659	0.0078274
																					MYC	0.291324	0.510807	1			MYC	8.47112e-08	2.24507e-06	2.71094e-22	0.0222014	0.00625369	5.04133e-05	7.42053e-07	1.00712e-09	3.33602e-05	1.16714e-08	0.0800847	0.144284	0.926218	5.01275e-15	4.47702e-09	0.000849397	0.61556	0.180849	0.0013468	0.774823	0.000396235	6.10302e-11
																					RATIO	0.2	0.9	0.7
																					RATIO	0	-0.2	-0.1
Cavalli	Spearman r	FOXM1	NEK2	CCT2	ACTL6A	CCND2	ABL1	SYNCRIP	ITGB1	ENAH	UMPS	ADAM22	AEBP1	DHRS2	RAC3	SHANK1	CYB5D2	IL27RA	DNAH2	ZFP3	NRXN2	CD24	MKI67	MYC		Cavalli	p-value	FOXM1	NEK2	CCT2	ACTL6A	CCND2	ABL1	SYNCRIP	ITGB1	ENAH	UMPS	ADAM22	AEBP1	DHRS2	RAC3	SHANK1	CYB5D2	IL27RA	DNAH2	ZFP3	NRXN2	CD24	MKI67
Group3a	FOXM1	1	0.863397	0.494692	0.481762	0.614933	0.242398	0.311956	0.457499	0.475058	0.292521	0.0446564	0.246628	0.0826483	0.386543	-0.346756	-0.452191	0.040506	-0.192194	-0.111302	-0.628143	-0.0489801	0.85326	0.635406		Group3a	FOXM1		5.53104e-21	2.08847e-05	3.66553e-05	3.08913e-08	0.0481148	0.0101729	9.9292e-05	4.86402e-05	0.0163	0.719723	0.0442263	0.506106	0.00123345	0.00404449	0.000122272	0.74484	0.119201	0.369884	1.26924e-08	0.693868	4.79802e-20
n=67	NEK2	0.863397	1	0.553236	0.589233	0.493096	0.24986	0.42693	0.488387	0.528095	0.382433	-0.00774204	0.312435	0.147139	0.317144	-0.351624	-0.397039	0.0937026	-0.138798	0.0223881	-0.589991	0.0788791	0.860085	0.604996		n=67	NEK2	5.53104e-21		1.20226e-06	1.55785e-07	2.24143e-05	0.0414327	0.00031469	2.75548e-05	4.37362e-06	0.00140422	0.95042	0.0100515	0.234756	0.00892367	0.00352511	0.000879071	0.450719	0.262645	0.857288	1.48821e-07	0.52576	1.14146e-20
	CCT2	0.494692	0.553236	1	0.611781	0.436667	0.110184	0.640434	0.428167	0.438782	0.463565	-0.0499242	0.0359965	-0.0450555	0.20269	-0.51277	-0.197622	-0.115851	-0.0808125	0.0112539	-0.458496	0.294619	0.46963	0.48723			CCT2	2.08847e-05	1.20226e-06		3.79681e-08	0.0002205	0.374739	5.33846e-09	0.000300963	0.000203816	7.79385e-05	0.688268	0.772434	0.717323	0.0999721	9.14618e-06	0.108932	0.350517	0.515631	0.92798	9.5445e-05	0.0155137	6.08969e-05
	ACTL6A	0.481762	0.589233	0.611781	1	0.380557	0.286136	0.58169	0.377524	0.374771	0.589951	0.00367148	-0.0175992	0.0228669	0.292761	-0.436866	-0.331271	-0.0917471	-0.269096	-0.113976	-0.476335	0.222287	0.483957	0.389297			ACTL6A	3.66553e-05	1.55785e-07	3.79681e-08		0.00148899	0.018907	2.43985e-07	0.00163584	0.0017803	1.4918e-07	0.976476	0.887589	0.854268	0.0162085	0.000218874	0.00617526	0.460266	0.0276666	0.358425	4.61095e-05	0.070615	3.33699e-05
	CCND2	0.614933	0.493096	0.436667	0.380557	1	0.277396	0.407774	0.443172	0.260635	0.0383111	-0.0227871	0.193431	0.0461729	0.318381	-0.244513	-0.167332	0.188962	-0.229827	-0.121279	-0.454466	0.131432	0.62076	0.502594			CCND2	3.08913e-08	2.24143e-05	0.0002205	0.00148899		0.0230468	0.000614504	0.000172821	0.0331542	0.758233	0.854771	0.116797	0.710618	0.00864634	0.0461368	0.175909	0.12566	0.0613534	0.328252	0.000111882	0.289064	2.09729e-08
	ABL1	0.242398	0.24986	0.110184	0.286136	0.277396	1	0.161346	0.297709	0.1722	0.110743	0.271291	0.169686	-0.0948998	0.0974539	0.145463	-0.229907	0.00921861	-0.0244632	-0.127704	-0.253412	0.291984	0.235813	0.145383			ABL1	0.0481148	0.0414327	0.374739	0.018907	0.0230468		0.192103	0.0144149	0.16349	0.372307	0.026375	0.16982	0.444929	0.432716	0.240189	0.0612608	0.940979	0.844218	0.303079	0.0385331	0.0165066	0.0547223
	SYNCRIP	0.311956	0.42693	0.640434	0.58169	0.407774	0.161346	1	0.283901	0.320856	0.341328	0.00155639	-0.0329236	0.196025	0.470987	-0.289409	-0.192274	-0.117567	-0.218533	-0.0208716	-0.306768	0.370544	0.406896	0.279911			SYNCRIP	0.0101729	0.00031469	5.33846e-09	2.43985e-07	0.000614504	0.192103		0.0199	0.00811418	0.00470244	0.990027	0.791401	0.111878	5.75903e-05	0.0175296	0.119045	0.343379	0.075626	0.866863	0.0115714	0.00202437	0.000633049
	ITGB1	0.457499	0.488387	0.428167	0.377524	0.443172	0.297709	0.283901	1	0.244273	0.179504	0.0231064	0.343922	-0.130737	0.0945407	-0.404142	-0.403225	0.15939	-0.039229	-0.251097	-0.4136	0.0525728	0.424296	0.505068			ITGB1	9.9292e-05	2.75548e-05	0.000300963	0.00163584	0.000172821	0.0144149	0.0199		0.0463573	0.146089	0.852759	0.00437702	0.291644	0.446662	0.000694559	0.000716237	0.197618	0.752624	0.0404029	0.000503427	0.672645	0.000345839
	ENAH	0.475058	0.528095	0.438782	0.374771	0.260635	0.1722	0.320856	0.244273	1	0.253292	0.0471706	0.0373134	0.111422	0.186408	-0.196065	-0.209035	-0.107391	0.237768	0.106154	-0.440259	0.194084	0.454506	0.466318			ENAH	4.86402e-05	4.37362e-06	0.000203816	0.0017803	0.0331542	0.16349	0.00811418	0.0463573		0.0386281	0.704649	0.764345	0.369367	0.130949	0.111804	0.0895764	0.387042	0.0526871	0.392566	0.000192863	0.115544	0.000111707
	UMPS	0.292521	0.382433	0.463565	0.589951	0.0383111	0.110743	0.341328	0.179504	0.253292	1	-0.0478889	-0.132852	0.13365	0.0627744	-0.402147	-0.384668	-0.191157	-0.23713	-0.0807726	-0.30625	0.0478823	0.24575	0.329715			UMPS	0.0163	0.00140422	7.79385e-05	1.4918e-07	0.758233	0.372307	0.00470244	0.146089	0.0386281		0.700362	0.28384	0.280931	0.613799	0.000742467	0.0013089	0.121246	0.0533448	0.515839	0.01172	0.700401	0.0450113
											ADAM22	1	0.0658472	-0.0256206	0.148216	0.400032	-0.0358369	0.236851	0.0262192	-0.0369144	0.240402	0.40687	0.0716737	-0.158432			ADAM22	0.719723	0.95042	0.688268	0.976476	0.854771	0.026375	0.990027	0.852759	0.704649	0.700362		0.596518	0.836947	0.231309	0.000796505	0.773416	0.0536346	0.833191	0.766793	0.050044	0.000633606	0.564361
											AEBP1	0.0658472	1	-0.0782983	-0.0937026	0.0700774	0.00897917	0.267819	0.0819299	0.0862399	-0.106433	0.0359467	0.341089	0.104478			AEBP1	0.0442263	0.0100515	0.772434	0.887589	0.116797	0.16982	0.791401	0.00437702	0.764345	0.28384	0.596518		0.528821	0.450719	0.57309	0.94251	0.0284422	0.509822	0.487736	0.391315	0.77274	0.00473353
											DHRS2	-0.0256206	-0.0782983	1	0.273525	-0.044417	-0.129899	0.0337218	-0.0231064	-0.184891	-0.0971346	-0.15189	0.108788	0.0628542			DHRS2	0.506106	0.234756	0.717323	0.854268	0.710618	0.444929	0.111878	0.291644	0.369367	0.280931	0.836947	0.528821		0.0251126	0.721165	0.294775	0.786462	0.852759	0.134168	0.434232	0.219818	0.38086
											RAC3	0.148216	-0.0937026	0.273525	1	0.0352782	-0.233818	-0.14203	-0.221087	-0.22404	-0.0752654	0.0989382	0.28434	0.127305			RAC3	0.00123345	0.00892367	0.0999721	0.0162085	0.00864634	0.432716	5.75903e-05	0.446662	0.130949	0.613799	0.231309	0.450719	0.0251126		0.776856	0.0568645	0.251582	0.0721865	0.0683668	0.544953	0.425706	0.0197015
											SHANK1	0.400032	0.0700774	-0.044417	0.0352782	1	0.0946205	0.155479	0.173478	0.141871	0.505467	0.368229	-0.265983	-0.510017			SHANK1	0.00404449	0.00352511	9.14618e-06	0.000218874	0.0461368	0.240189	0.0175296	0.000694559	0.111804	0.000742467	0.000796505	0.57309	0.721165	0.776856		0.446276	0.208986	0.160342	0.252121	1.28397e-05	0.00217042	0.0295892
											CYB5D2	-0.0358369	0.00897917	-0.129899	-0.233818	0.0946205	1	-0.0284939	0.32337	0.51285	0.469351	0.00894176	-0.311637	-0.425852			CYB5D2	0.000122272	0.000879071	0.108932	0.00617526	0.175909	0.0612608	0.119045	0.000716237	0.0895764	0.0013089	0.773416	0.94251	0.294775	0.0568645	0.446276		0.818955	0.00760298	9.11194e-06	6.15991e-05	0.942749	0.0102545
											IL27RA	0.236851	0.267819	0.0337218	-0.14203	0.155479	-0.0284939	1	-0.0860803	0.0270971	0.142789	0.0703365	0.168569	-0.0951792			IL27RA	0.74484	0.450719	0.350517	0.460266	0.12566	0.940979	0.343379	0.197618	0.387042	0.121246	0.0536346	0.0284422	0.786462	0.251582	0.208986	0.818955		0.488545	0.82769	0.249034	0.571669	0.17269
											DNAH2	0.0262192	0.0819299	-0.0231064	-0.221087	0.173478	0.32337	-0.0860803	1	0.239923	0.0601405	0.0370045	-0.201812	0.0529571			DNAH2	0.119201	0.262645	0.515631	0.0276666	0.0613534	0.844218	0.075626	0.752624	0.0526871	0.0533448	0.833191	0.509822	0.852759	0.0721865	0.160342	0.00760298	0.488545		0.0505163	0.62878	0.76624	0.101482
											ZFP3	-0.0369144	0.0862399	-0.184891	-0.22404	0.141871	0.51285	0.0270971	0.239923	1	0.162503	0.188116	0.0355974	-0.190837			ZFP3	0.369884	0.857288	0.92798	0.358425	0.328252	0.303079	0.866863	0.0404029	0.392566	0.515839	0.766793	0.487736	0.134168	0.0683668	0.252121	9.11194e-06	0.82769	0.0505163		0.188892	0.127392	0.77489
											NRXN2	0.240402	-0.106433	-0.0971346	-0.0752654	0.505467	0.469351	0.142789	0.0601405	0.162503	1	0.0998164	-0.57339	-0.687804			NRXN2	1.26924e-08	1.48821e-07	9.5445e-05	4.61095e-05	0.000111882	0.0385331	0.0115714	0.000503427	0.000192863	0.01172	0.050044	0.391315	0.434232	0.544953	1.28397e-05	6.15991e-05	0.249034	0.62878	0.188892		0.42159	3.94625e-07
																					CD24	1	0.136023	-0.100914			CD24	0.693868	0.52576	0.0155137	0.070615	0.289064	0.0165066	0.00202437	0.672645	0.115544	0.700401	0.000633606	0.77274	0.219818	0.425706	0.00217042	0.942749	0.571669	0.76624	0.127392	0.42159		0.272401
																					MKI67	0.136023	1	0.499202			MKI67	4.79802e-20	1.14146e-20	6.08969e-05	3.33699e-05	2.09729e-08	0.0547223	0.000633049	0.000345839	0.000111707	0.0450113	0.564361	0.00473353	0.38086	0.0197015	0.0295892	0.0102545	0.17269	0.101482	0.77489	3.94625e-07	0.272401
																					MYC	-0.100914	0.499202	1			MYC	7.6436e-09	5.87357e-08	2.89757e-05	0.00112978	1.46418e-05	0.24045	0.0217838	1.3077e-05	6.97201e-05	0.0064362	0.20036	0.400125	0.613347	0.304605	1.04036e-05	0.000327109	0.443584	0.670389	0.121881	1.27715e-10	0.416476	1.70716e-05
																					RATIO	0.1	0.8	0.8
																					RATIO	0	-0.2	-0.3
Cavalli	Spearman r	FOXM1	NEK2	CCT2	ACTL6A	CCND2	ABL1	SYNCRIP	ITGB1	ENAH	UMPS	ADAM22	AEBP1	DHRS2	RAC3	SHANK1	CYB5D2	IL27RA	DNAH2	ZFP3	NRXN2	CD24	MKI67	MYC		Cavalli	p-value	FOXM1	NEK2	CCT2	ACTL6A	CCND2	ABL1	SYNCRIP	ITGB1	ENAH	UMPS	ADAM22	AEBP1	DHRS2	RAC3	SHANK1	CYB5D2	IL27RA	DNAH2	ZFP3	NRXN2	CD24	MKI67
Group3ß	FOXM1	1	0.829066	0.445709	0.464675	0.395448	0.0391181	0.48056	0.280939	0.316738	0.350877	-0.250356	0.34661	0.148886	0.260313	0.0858227	-0.590564	-0.0483642	-0.0969654	-0.0706496	-0.582266	-0.0641337	0.831437	0.360123		Group3ß	FOXM1		2.32562e-10	0.00569804	0.00376171	0.0154131	0.818195	0.00260843	0.0921151	0.0561311	0.0332322	0.135044	0.0355863	0.379147	0.119699	0.61352	0.00011917	0.776214	0.568053	0.677765	0.000156407	0.706092	1.85817e-10
n=37	NEK2	0.829066	1	0.496681	0.535325	0.435989	0.0694642	0.523471	0.309862	0.385728	0.539829	-0.334282	0.410384	0.132527	0.100996	-0.131579	-0.414177	0.0566619	-0.183736	0.103367	-0.484353	-0.0765811	0.724988	0.315552		n=37	NEK2	2.32562e-10		0.00176655	0.000640047	0.00698759	0.682888	0.000885181	0.0619911	0.0183825	0.000564071	0.0431604	0.0116417	0.434261	0.551996	0.437585	0.0108196	0.739059	0.276346	0.542652	0.00238389	0.652351	3.88004e-07
	CCT2	0.445709	0.496681	1	0.593883	0.234471	0.425794	0.543148	0.575628	0.324561	0.454955	-0.038881	0.164296	0.0542911	0.233523	-0.163822	-0.306306	-0.0590327	-0.351826	0.0616406	-0.297771	0.30917	0.37743	0.22807			CCT2	0.00569804	0.00176655		0.000106665	0.162461	0.00860168	0.000513338	0.0001934	0.0500086	0.00466731	0.819279	0.331202	0.74962	0.164216	0.332619	0.0652066	0.728546	0.0327268	0.717037	0.0734608	0.0626076	0.0212827
	ACTL6A	0.464675	0.535325	0.593883	1	0.381223	0.297297	0.633713	0.310337	0.215505	0.342579	-0.04789	0.0704125	-0.0403035	-0.118065	-0.0903272	-0.156472	0.123518	-0.296586	0.163822	-0.326695	0.19572	0.3734	-0.214794			ACTL6A	0.00376171	0.000640047	0.000106665		0.0199128	0.0739423	2.54856e-05	0.061572	0.200198	0.0379328	0.778352	0.678789	0.812782	0.486457	0.594955	0.355054	0.466405	0.0746691	0.332619	0.0484353	0.245671	0.0228233
	CCND2	0.395448	0.435989	0.234471	0.381223	1	0.228544	0.196776	0.265055	0.485775	0.283073	-0.444286	0.327406	-0.140588	-0.265529	-0.00403035	0.0647226	-0.303698	0.160266	0.156709	-0.169037	0.313319	0.537459	0.104789			CCND2	0.0154131	0.00698759	0.162461	0.0199128		0.173655	0.243084	0.112868	0.00230415	0.0895671	0.00587286	0.0479198	0.40657	0.112202	0.981112	0.703515	0.0676471	0.343363	0.354317	0.317241	0.0589875	0.000602994
	ABL1	0.0391181	0.0694642	0.425794	0.297297	0.228544	1	0.00521574	0.121147	0.0846373	0.124704	0.0170697	0.166193	0.0128023	-0.204125	0.155761	0.203177	0.205073	-0.264817	0.0673305	0.0452821	0.441349	0.0865339	-0.0246562			ABL1	0.818195	0.682888	0.00860168	0.0739423	0.173655		0.975559	0.475069	0.618446	0.462105	0.920126	0.325572	0.940053	0.225574	0.357273	0.227784	0.22338	0.113203	0.692143	0.790144	0.00624853	0.610573
	SYNCRIP	0.48056	0.523471	0.543148	0.633713	0.196776	0.00521574	1	0.399716	0.30275	0.293504	-0.118777	-0.0184922	0.0955429	0.163585	-0.395448	-0.271693	-0.0922238	-0.151968	0.112613	-0.326221	-0.133128	0.387862	0.129445			SYNCRIP	0.00260843	0.000885181	0.000513338	2.54856e-05	0.243084	0.975559		0.0142433	0.0685521	0.0778834	0.483817	0.913494	0.57377	0.333328	0.0154131	0.103804	0.587212	0.369246	0.506946	0.0487814	0.432162	0.0176927
	ITGB1	0.280939	0.309862	0.575628	0.310337	0.265055	0.121147	0.399716	1	0.224988	0.275486	-0.133713	0.279516	0.0694642	0.22807	-0.236605	-0.303698	-0.165007	0.114272	-0.324561	-0.1055	0.104321	0.263395	0.131816			ITGB1	0.0921151	0.0619911	0.0001934	0.061572	0.112868	0.475069	0.0142433		0.18063	0.0988795	0.430124	0.0938444	0.682888	0.174574	0.158562	0.0676471	0.329084	0.500665	0.0500086	0.534307	0.538911	0.115225
	ENAH	0.316738	0.385728	0.324561	0.215505	0.485775	0.0846373	0.30275	0.224988	1	0.0720721	-0.586534	0.163585	-0.0253675	-0.0630631	-0.4578	0.0272641	-0.372214	0.225699	0.426268	-0.195116	0.125778	0.407539	0.344713			ENAH	0.0561311	0.0183825	0.0500086	0.200198	0.00230415	0.618446	0.0685521	0.18063		0.671637	0.000136121	0.333328	0.881528	0.710786	0.00438455	0.87274	0.0232936	0.17922	0.0085201	0.24716	0.458226	0.0122925
	UMPS	0.350877	0.539829	0.454955	0.342579	0.283073	0.124704	0.293504	0.275486	0.0720721	1	-0.119251	0.148412	0.365102	-0.029872	-0.152442	-0.170697	0.119014	-0.215979	0.279279	-0.289474	0.0356825	0.308677	0.256994			UMPS	0.0332322	0.000564071	0.00466731	0.0379328	0.0895671	0.462105	0.0778834	0.0988795	0.671637		0.48206	0.380684	0.0262876	0.860682	0.367736	0.312443	0.482938	0.199186	0.094135	0.0822481	0.833929	0.0630487
											ADAM22	1	-0.214557	-0.12257	0.242295	0.224277	0.0583215	0.142248	-0.112138	-0.315078	0.284021	-0.0183747	-0.441441	-0.341868			ADAM22	0.135044	0.0431604	0.819279	0.778352	0.00587286	0.920126	0.483817	0.430124	0.000136121	0.48206		0.202233	0.46986	0.148495	0.182049	0.731695	0.400996	0.508748	0.0575035	0.0884523	0.914042	0.00623641
											AEBP1	-0.214557	1	0.00379327	0.071835	0.195827	-0.160977	0.0554765	-0.0125652	-0.266003	-0.279516	0.0904511	0.480797	0.204599			AEBP1	0.0355863	0.0116417	0.331202	0.678789	0.0479198	0.325572	0.913494	0.0938444	0.333328	0.380684	0.202233		0.982223	0.672657	0.245408	0.341197	0.744334	0.941161	0.111538	0.0938444	0.594448	0.00259388
											DHRS2	-0.12257	0.00379327	1	-0.0104315	-0.228781	-0.382883	0.0467046	0.0308203	0.0310574	-0.216453	-0.0899769	0.0678046	0.162636			DHRS2	0.379147	0.434261	0.74962	0.812782	0.40657	0.940053	0.57377	0.682888	0.881528	0.0262876	0.46986	0.982223		0.951139	0.173197	0.0193371	0.783707	0.856304	0.85521	0.198177	0.59639	0.690083
											RAC3	0.242295	0.071835	-0.0104315	1	0.0267899	-0.400664	-0.0855856	-0.281887	-0.488857	0.000237079	-0.0231166	0.157183	0.468706			RAC3	0.119699	0.551996	0.164216	0.486457	0.112202	0.225574	0.333328	0.174574	0.710786	0.860682	0.148495	0.672657	0.951139		0.874936	0.0139937	0.614504	0.0909759	0.00213935	0.998889	0.891976	0.352844
											SHANK1	0.224277	0.195827	-0.228781	0.0267899	1	0.0550024	0.318634	-0.163585	-0.301802	0.113324	0.198566	0.135609	-0.0720721			SHANK1	0.61352	0.437585	0.332619	0.594955	0.981112	0.357273	0.0154131	0.158562	0.00438455	0.367736	0.182049	0.245408	0.173197	0.874936		0.746447	0.0545947	0.333328	0.0694667	0.504249	0.238738	0.423552
											CYB5D2	0.0583215	-0.160977	-0.382883	-0.400664	0.0550024	1	0.113798	0.164059	0.295401	0.554765	0.0589177	-0.448554	-0.436463			CYB5D2	0.00011917	0.0108196	0.0652066	0.355054	0.703515	0.227784	0.103804	0.0676471	0.87274	0.312443	0.731695	0.341197	0.0193371	0.0139937	0.746447		0.502455	0.33191	0.0758929	0.000366231	0.729055	0.00536181
											IL27RA	0.142248	0.0554765	0.0467046	-0.0855856	0.318634	0.113798	1	-0.328829	0.0481271	0.0784732	0.0660305	-0.098862	-0.142485			IL27RA	0.776214	0.739059	0.728546	0.466405	0.0676471	0.22338	0.587212	0.329084	0.0232936	0.482938	0.400996	0.744334	0.783707	0.614504	0.0545947	0.502455		0.046902	0.777283	0.644323	0.697804	0.56047
											DNAH2	-0.112138	-0.0125652	0.0308203	-0.281887	-0.163585	0.164059	-0.328829	1	0.0602181	0.169037	-0.269575	-0.189663	-0.151257			DNAH2	0.568053	0.276346	0.0327268	0.0746691	0.343363	0.113203	0.369246	0.500665	0.17922	0.199186	0.508748	0.941161	0.856304	0.0909759	0.333328	0.33191	0.046902		0.723307	0.317241	0.106634	0.260876
											ZFP3	-0.315078	-0.266003	0.0310574	-0.488857	-0.301802	0.295401	0.0481271	0.0602181	1	-0.118303	-0.0221682	0.0101944	-0.0372214			ZFP3	0.677765	0.542652	0.717037	0.332619	0.354317	0.692143	0.506946	0.0500086	0.0085201	0.094135	0.0575035	0.111538	0.85521	0.00213935	0.0694667	0.0758929	0.777283	0.723307		0.485576	0.896383	0.952249
											NRXN2	0.284021	-0.279516	-0.216453	0.000237079	0.113324	0.554765	0.0784732	0.169037	-0.118303	1	-0.0861834	-0.470128	-0.271219			NRXN2	0.000156407	0.00238389	0.0734608	0.0484353	0.317241	0.790144	0.0487814	0.534307	0.24716	0.0822481	0.0884523	0.0938444	0.198177	0.998889	0.504249	0.000366231	0.644323	0.317241	0.485576		0.612025	0.00332386
																					CD24	1	0.114516	0.0484856			CD24	0.706092	0.652351	0.0626076	0.245671	0.0589875	0.00624853	0.432162	0.538911	0.458226	0.833929	0.914042	0.594448	0.59639	0.891976	0.238738	0.729055	0.697804	0.106634	0.896383	0.612025		0.499745
																					MKI67	0.114516	1	0.439071			MKI67	1.85817e-10	3.88004e-07	0.0212827	0.0228233	0.000602994	0.610573	0.0176927	0.115225	0.0122925	0.0630487	0.00623641	0.00259388	0.690083	0.352844	0.423552	0.00536181	0.56047	0.260876	0.952249	0.00332386	0.499745
																					MYC	0.0484856	0.439071	1			MYC	0.0285672	0.0571087	0.174574	0.201723	0.537082	0.884828	0.445117	0.436753	0.0366753	0.124661	0.0383597	0.224475	0.336177	0.00343358	0.671637	0.00691933	0.400204	0.371517	0.826873	0.104433	0.775666	0.00655401
																					RATIO	0.1	0.7	0.2
																					RATIO	0	-0.3	-0.2
Cavalli	Spearman r	FOXM1	NEK2	CCT2	ACTL6A	CCND2	ABL1	SYNCRIP	ITGB1	ENAH	UMPS	ADAM22	AEBP1	DHRS2	RAC3	SHANK1	CYB5D2	IL27RA	DNAH2	ZFP3	NRXN2	CD24	MKI67	MYC		Cavalli	p-value	FOXM1	NEK2	CCT2	ACTL6A	CCND2	ABL1	SYNCRIP	ITGB1	ENAH	UMPS	ADAM22	AEBP1	DHRS2	RAC3	SHANK1	CYB5D2	IL27RA	DNAH2	ZFP3	NRXN2	CD24	MKI67
Group3g	FOXM1	1	0.634334	0.213321	0.127205	0.126079	0.0652908	0.322326	0.107129	-0.0652908	0.164728	0.0146341	0.223452	-0.0703565	0.416135	0.0181989	-0.394184	0.0465291	0.00938086	-0.112946	-0.381801	0.140833	0.763039	0.230582		Group3g	FOXM1		1.10676e-05	0.186285	0.434105	0.438217	0.688959	0.042517	0.510565	0.688959	0.309746	0.928586	0.165741	0.666179	0.00756813	0.911252	0.0118421	0.775569	0.954187	0.487742	0.0150556	0.386055	1.03988e-08
n=40	NEK2	0.634334	1	0.128893	0.318949	-0.069606	0.144278	0.617636	0.00131332	0.244465	0.436398	-0.164165	-0.00863039	-0.0333959	0.0500938	-0.245966	-0.21651	0.318011	0.0281426	0.198874	-0.575235	0.105836	0.675422	0.0230769		n=40	NEK2	1.10676e-05		0.427978	0.0448584	0.669535	0.374424	2.17816e-05	0.993583	0.128441	0.00487532	0.311425	0.957849	0.837905	0.758868	0.126039	0.179632	0.045527	0.863139	0.218607	0.000103264	0.515712	1.74141e-06
	CCT2	0.213321	0.128893	1	0.287992	-0.0485929	-0.17167	0.368293	-0.0275797	-0.0255159	0.506004	0.390994	0.0129456	-0.226079	0.525891	0.289869	-0.384428	-0.0110694	-0.203565	-0.353659	0.129456	0.407675	0.389493	0.669231			CCT2	0.186285	0.427978		0.0715357	0.765887	0.289511	0.0193725	0.865851	0.875808	0.000865181	0.0126081	0.936808	0.160693	0.000492017	0.0696267	0.0143184	0.945952	0.207715	0.0251751	0.425947	0.00902438	0.0129829
	ACTL6A	0.127205	0.318949	0.287992	1	0.0326454	0.397936	0.524578	0.248405	-0.0876173	0.496998	-0.151032	-0.0859287	-0.17955	0.101313	-0.142214	-0.0979362	0.270919	-0.155535	0.0913696	-0.166979	0.365828	0.337711	-0.0213884			ACTL6A	0.434105	0.0448584	0.0715357		0.841501	0.0109919	0.00051125	0.122208	0.59085	0.00110487	0.352231	0.598052	0.267602	0.533911	0.381367	0.5477	0.0908563	0.337889	0.574986	0.303088	0.0202625	0.0330726
	CCND2	0.126079	-0.069606	-0.0485929	0.0326454	1	0.346154	-0.0782364	0.193246	-0.0634146	-0.171107	-0.215009	0.0500938	-0.566604	-0.0320826	0.0347092	0.0110694	-0.0514071	-0.257598	0.0129456	-0.375422	-0.0759054	0.0699812	0.105629			CCND2	0.438217	0.669535	0.765887	0.841501		0.0286705	0.631329	0.232189	0.697466	0.291119	0.182741	0.758868	0.000138145	0.8442	0.831621	0.945952	0.752742	0.108549	0.936808	0.0169802	0.641561	0.667856
	ABL1	0.0652908	0.144278	-0.17167	0.397936	0.346154	1	0.0924953	0.330206	0.109944	0.0840525	-0.398687	-0.268293	-0.196248	-0.204128	-0.269231	-0.110131	0.0120075	-0.161163	-0.000187617	-0.507505	0.0911991	0.119137	-0.18349			ABL1	0.688959	0.374424	0.289511	0.0109919	0.0286705		0.570265	0.0374381	0.499455	0.606097	0.0108283	0.0941559	0.224875	0.206434	0.0929671	0.498719	0.941379	0.320477	0.999083	0.000830084	0.575703	0.464041
	SYNCRIP	0.322326	0.617636	0.368293	0.524578	-0.0782364	0.0924953	1	0.248218	-0.0651032	0.482176	0.0311445	-0.103002	-0.102627	0.283302	-0.409193	-0.196811	0.184053	-0.13227	0.10394	-0.242964	0.291143	0.577674	0.0714822			SYNCRIP	0.042517	2.17816e-05	0.0193725	0.00051125	0.631329	0.570265		0.122499	0.689808	0.00162904	0.848702	0.52708	0.528594	0.0764884	0.00874664	0.223522	0.255587	0.41587	0.523304	0.130877	0.0683533	9.49701e-05
	ITGB1	0.107129	0.00131332	-0.0275797	0.248405	0.193246	0.330206	0.248218	1	-0.308443	0.137711	-0.216698	0.190244	-0.0549719	0.193809	-0.204315	-0.0234522	-0.100188	-0.270732	-0.0339587	-0.230206	0.212235	0.228518	0.0315197			ITGB1	0.510565	0.993583	0.865851	0.122208	0.232189	0.0374381	0.122499		0.0528174	0.396777	0.179246	0.239663	0.73619	0.230805	0.206009	0.885784	0.538489	0.091089	0.835211	0.152987	0.188589	0.156106
	ENAH	-0.0652908	0.244465	-0.0255159	-0.0876173	-0.0634146	0.109944	-0.0651032	-0.308443	1	0.170356	0.0566604	-0.228893	0.0442777	-0.355159	-0.183302	0.1606	-0.065666	0.157223	0.197936	-0.0575985	-0.0739351	-0.117261	-0.0347092			ENAH	0.688959	0.128441	0.875808	0.59085	0.697466	0.499455	0.689808	0.0528174		0.293272	0.72839	0.155409	0.786168	0.0245203	0.257564	0.322192	0.687262	0.332605	0.220832	0.724068	0.650261	0.471157
	UMPS	0.164728	0.436398	0.506004	0.496998	-0.171107	0.0840525	0.482176	0.137711	0.170356	1	-0.0564728	-0.377111	-0.0812383	0.256098	-0.101689	-0.183302	-0.0296435	-0.340901	0.0135084	-0.141651	0.331957	0.419887	0.450469			UMPS	0.309746	0.00487532	0.000865181	0.00110487	0.291119	0.606097	0.00162904	0.396777	0.293272		0.729256	0.0164516	0.618253	0.110696	0.532389	0.257564	0.855915	0.0313485	0.934067	0.383274	0.0363797	0.00698997
											ADAM22	1	-0.0300188	0.183302	0.370544	0.324203	-0.148968	-0.272795	-0.0422139	-0.274672	0.29925	0.377838	0.00525328	0.344841			ADAM22	0.928586	0.311425	0.0126081	0.352231	0.182741	0.0108283	0.848702	0.179246	0.72839	0.729256		0.85411	0.257564	0.0185883	0.0412597	0.358925	0.0885547	0.795918	0.0862984	0.0606763	0.0162282	0.974335
											AEBP1	-0.0300188	1	-0.17242	0.026454	0.166604	0.169231	0.372233	0.254034	0.00243902	0.021576	-0.135204	0.0410882	-0.160788			AEBP1	0.165741	0.957849	0.936808	0.598052	0.758868	0.0941559	0.52708	0.239663	0.155409	0.0164516	0.85411		0.287376	0.87128	0.304191	0.296521	0.0180178	0.113701	0.988083	0.894868	0.405512	0.801249
											DHRS2	0.183302	-0.17242	1	-0.139962	0.0150094	-0.0414634	-0.201501	0.237899	-0.0679174	0.1394	0.0465378	-0.139775	-0.148218			DHRS2	0.666179	0.837905	0.160693	0.267602	0.000138145	0.224875	0.528594	0.73619	0.786168	0.618253	0.257564	0.287376		0.389028	0.92676	0.799471	0.21246	0.139352	0.677111	0.390957	0.775528	0.38967
											RAC3	0.370544	0.026454	-0.139962	1	0.102439	-0.492871	-0.33152	-0.457411	-0.653659	0.128705	0.399043	0.445403	0.660038			RAC3	0.00756813	0.758868	0.000492017	0.533911	0.8442	0.206434	0.0764884	0.230805	0.0245203	0.110696	0.0185883	0.87128	0.389028		0.529352	0.00123318	0.0366419	0.00300261	4.8012e-06	0.428657	0.0107514	0.00397546
											SHANK1	0.324203	0.166604	0.0150094	0.102439	1	-0.11651	0.121576	0.0388368	-0.256098	0.238837	0.145243	-0.0881801	0.196998			SHANK1	0.911252	0.126039	0.0696267	0.381367	0.831621	0.0929671	0.00874664	0.206009	0.257564	0.532389	0.0412597	0.304191	0.92676	0.529352		0.47402	0.454876	0.811938	0.110696	0.137753	0.371202	0.588458
											CYB5D2	-0.148968	0.169231	-0.0414634	-0.492871	-0.11651	1	0.298311	0.360976	0.693809	0.25122	-0.265153	-0.39137	-0.327392			CYB5D2	0.0118421	0.179632	0.0143184	0.5477	0.945952	0.498719	0.223522	0.885784	0.322192	0.257564	0.358925	0.296521	0.799471	0.00123318	0.47402		0.0615279	0.0221154	6.90571e-07	0.117896	0.0982201	0.0125159
											IL27RA	-0.272795	0.372233	-0.201501	-0.33152	0.121576	0.298311	1	0.17167	0.3803	-0.107129	-0.236536	0.0692308	-0.360225			IL27RA	0.775569	0.045527	0.945952	0.0908563	0.752742	0.941379	0.255587	0.538489	0.687262	0.855915	0.0885547	0.0180178	0.21246	0.0366419	0.454876	0.0615279		0.289511	0.015491	0.510565	0.141699	0.671216
											DNAH2	-0.0422139	0.254034	0.237899	-0.457411	0.0388368	0.360976	0.17167	1	0.44334	0.0609756	0.00985175	-0.174296	-0.39137			DNAH2	0.954187	0.863139	0.207715	0.337889	0.108549	0.320477	0.41587	0.091089	0.332605	0.0313485	0.795918	0.113701	0.139352	0.00300261	0.811938	0.0221154	0.289511		0.00416777	0.708581	0.95189	0.282083
											ZFP3	-0.274672	0.00243902	-0.0679174	-0.653659	-0.256098	0.693809	0.3803	0.44334	1	-0.0574109	-0.265434	-0.0756098	-0.461351			ZFP3	0.487742	0.218607	0.0251751	0.574986	0.936808	0.999083	0.523304	0.835211	0.220832	0.934067	0.0862984	0.988083	0.677111	4.8012e-06	0.110696	6.90571e-07	0.015491	0.00416777		0.724932	0.0978504	0.642863
											NRXN2	0.29925	0.021576	0.1394	0.128705	0.238837	0.25122	-0.107129	0.0609756	-0.0574109	1	-0.125727	-0.369418	-0.000187617			NRXN2	0.0150556	0.000103264	0.425947	0.303088	0.0169802	0.000830084	0.130877	0.152987	0.724068	0.383274	0.0606763	0.894868	0.390957	0.428657	0.137753	0.117896	0.510565	0.708581	0.724932		0.439505	0.018977
																					CD24	1	0.225371	0.37568			CD24	0.386055	0.515712	0.00902438	0.0202625	0.641561	0.575703	0.0683533	0.188589	0.650261	0.0363797	0.0162282	0.405512	0.775528	0.0107514	0.371202	0.0982201	0.141699	0.95189	0.0978504	0.439505		0.162043
																					MKI67	0.225371	1	0.417261			MKI67	1.03988e-08	1.74141e-06	0.0129829	0.0330726	0.667856	0.464041	9.49701e-05	0.156106	0.471157	0.00698997	0.974335	0.801249	0.38967	0.00397546	0.588458	0.0125159	0.671216	0.282083	0.642863	0.018977	0.162043
																					MYC	0.37568	0.417261	1			MYC	0.1523	0.8876	2.34357e-06	0.895777	0.51654	0.257069	0.661155	0.846901	0.831621	0.00353585	0.0293216	0.32162	0.361379	3.59692e-06	0.223072	0.0391918	0.0224142	0.0125159	0.00273243	0.999083	0.0168985	0.00739051
																					RATIO	0.3	0.6	0.2
																					RATIO	0	-0.2	-0.3
Cavalli	Spearman r	FOXM1	NEK2	CCT2	ACTL6A	CCND2	ABL1	SYNCRIP	ITGB1	ENAH	UMPS	ADAM22	AEBP1	DHRS2	RAC3	SHANK1	CYB5D2	IL27RA	DNAH2	ZFP3	NRXN2	CD24	MKI67	CDK6		Cavalli	p-value	FOXM1	NEK2	CCT2	ACTL6A	CCND2	ABL1	SYNCRIP	ITGB1	ENAH	UMPS	ADAM22	AEBP1	DHRS2	RAC3	SHANK1	CYB5D2	IL27RA	DNAH2	ZFP3	NRXN2	CD24	MKI67
Group4	FOXM1	1	0.718267	0.229665	0.492293	0.141959	0.0864737	0.311856	0.392501	0.441352	0.110194	0.176108	0.242158	0.00677522	0.413229	0.0366008	-0.395081	-0.159379	-0.118241	-0.131666	-0.168527	0.175265	0.764956	0.376576		Group4	FOXM1		5.58737e-53	2.82814e-05	2.65319e-21	0.0102791	0.119175	8.75802e-09	1.8825e-13	5.66709e-17	0.0468093	0.00141055	9.80317e-06	0.903009	7.08407e-15	0.5102	1.26698e-13	0.00391327	0.0328276	0.0173819	0.00226563	0.00148829	7.22553e-64
n=326	NEK2	0.718267	1	0.351352	0.642212	0.298368	0.124245	0.375306	0.434771	0.351844	0.42231	0.154288	0.060415	-0.022563	0.148011	-0.191745	-0.349145	-0.116844	-0.25986	-0.0548448	-0.19455	0.122517	0.747298	0.406797		n=326	NEK2	5.58737e-53		6.63105e-11	2.6523e-39	3.97243e-08	0.0248716	2.41523e-12	1.82662e-16	6.2115e-11	1.56464e-15	0.00524206	0.27676	0.684836	0.00743057	0.000499338	8.87474e-11	0.0349621	1.97642e-06	0.32355	0.00041086	0.0269704	1.81091e-59
	CCT2	0.229665	0.351352	1	0.464574	0.141568	-0.0961542	0.460925	0.402737	0.129536	0.449822	0.0970063	0.0093707	-0.119804	-0.0020936	-0.356925	-0.232969	-0.140575	-0.168421	0.0518384	-0.271332	0.231267	0.310672	0.267916			CCT2	2.82814e-05	6.63105e-11		7.39819e-19	0.0104927	0.083014	1.49544e-18	3.83401e-14	0.0192987	1.20977e-17	0.0803095	0.866154	0.030572	0.969962	3.14409e-11	2.14912e-05	0.0110529	0.00228028	0.350821	6.56453e-07	2.47687e-05	1.00318e-08
	ACTL6A	0.492293	0.642212	0.464574	1	0.329465	0.0329359	0.5513	0.553177	0.301187	0.506332	0.153439	-0.075035	-0.0870047	0.0966703	-0.371908	-0.342699	-0.194804	-0.369941	-0.0147099	-0.166984	0.352389	0.612541	0.303615			ACTL6A	2.65319e-21	2.6523e-39	7.39819e-19		1.08177e-09	0.553482	2.57989e-27	1.58587e-27	2.91425e-08	1.25224e-22	0.00549943	0.176537	0.116916	0.0813672	3.92966e-12	2.05247e-10	0.000403615	5.19576e-12	0.791327	0.00248911	5.77711e-11	5.83788e-35
	CCND2	0.141959	0.298368	0.141568	0.329465	1	0.181838	0.147445	0.319089	-0.110469	0.18627	-0.252691	-0.234437	-0.0301449	-0.0973087	-0.171943	-0.0479134	-0.138762	-0.423628	-0.191522	-0.0237119	0.0557889	0.349638	-0.109253			CCND2	0.0102791	3.97243e-08	0.0104927	1.08177e-09		0.000973398	0.00766329	3.7705e-09	0.0462599	0.000725094	3.83501e-06	1.89986e-05	0.587603	0.079367	0.00183434	0.388538	0.0121438	1.25185e-15	0.000507086	0.669711	0.315278	8.31668e-11
	ABL1	0.0864737	0.124245	-0.0961542	0.0329359	0.181838	1	-0.0616682	-0.0232391	-0.14234	-0.0284855	-0.248643	0.00963013	-0.0955599	-0.198177	0.18211	0.0171514	-0.0228893	-0.0344807	0.0278087	-0.167831	-0.0670212	0.144978	-0.0240493			ABL1	0.119175	0.0248716	0.083014	0.553482	0.000973398		0.266901	0.67592	0.0100743	0.608338	5.52832e-06	0.862484	0.0849436	0.000317963	0.000956197	0.757694	0.680528	0.535022	0.616887	0.00236403	0.227506	0.00875568
	SYNCRIP	0.311856	0.375306	0.460925	0.5513	0.147445	-0.0616682	1	0.34212	0.187993	0.226922	0.195877	-0.0465241	-0.121786	0.110783	-0.348652	-0.258765	-0.151657	-0.298337	5.35132e-05	-0.182831	0.402295	0.448185	0.260554			SYNCRIP	8.75802e-09	2.41523e-12	1.49544e-18	2.57989e-27	0.00766329	0.266901		2.21099e-10	0.000645517	3.54147e-05	0.000374286	0.402457	0.0279034	0.0456397	9.4683e-11	2.18978e-06	0.00607683	3.98583e-08	0.999232	0.000911772	4.11156e-14	1.63587e-17
	ITGB1	0.392501	0.434771	0.402737	0.553177	0.319089	-0.0232391	0.34212	1	0.185437	0.314879	-0.0475462	0.142891	-0.115612	-0.00327643	-0.273117	-0.452674	-0.21494	-0.287519	-0.258159	-0.157852	0.156331	0.504918	0.230785			ITGB1	1.8825e-13	1.82662e-16	3.83401e-14	1.58587e-27	3.7705e-09	0.67592	2.21099e-10		0.000766767	6.17467e-09	0.392188	0.00978544	0.036942	0.953008	5.50411e-07	7.1218e-18	9.1631e-05	1.26858e-07	2.31713e-06	0.00427552	0.00466648	1.71416e-22
	ENAH	0.441352	0.351844	0.129536	0.301187	-0.110469	-0.14234	0.187993	0.185437	1	0.0181701	0.396695	0.132899	0.0353468	0.312947	0.0129452	-0.197058	-0.066457	0.221453	-0.017008	0.0653996	0.244113	0.276994	0.322612			ENAH	5.66709e-17	6.2115e-11	0.0192987	2.91425e-08	0.0462599	0.0100743	0.000645517	0.000766767		0.743792	9.87275e-14	0.0163505	0.524809	7.7237e-09	0.815883	0.000344286	0.231452	5.50061e-05	0.759658	0.238978	8.26208e-06	3.73817e-07
	UMPS	0.110194	0.42231	0.449822	0.506332	0.18627	-0.0284855	0.226922	0.314879	0.0181701	1	0.0781838	-0.0850363	0.0303087	-0.138492	-0.358063	-0.192695	-0.112414	-0.238211	0.0638125	-0.169754	-0.0304853	0.1937	0.195707			UMPS	0.0468093	1.56464e-15	1.20977e-17	1.25224e-22	0.000725094	0.608338	3.54147e-05	6.17467e-09	0.743792		0.159018	0.125461	0.585573	0.0123143	2.69495e-11	0.000467573	0.0425279	1.37869e-05	0.250593	0.00210101	0.583391	0.000435995
											ADAM22	1	0.0311168	-0.00558737	0.292572	0.0643016	-0.0437896	0.138207	0.167864	-0.0401766	0.304692	0.210164	0.14508	0.290654			ADAM22	0.00141055	0.00524206	0.0803095	0.00549943	3.83501e-06	5.52832e-06	0.000374286	0.392188	9.87275e-14	0.159018		0.575612	0.919951	7.43136e-08	0.246973	0.430707	0.0124963	0.00235934	0.469733	1.97393e-08	0.000131937	0.00870783
											AEBP1	0.0311168	1	-0.0600126	0.116713	0.207103	-0.0815983	0.150217	0.218002	0.0442866	-0.20149	-0.199038	0.16283	0.207109			AEBP1	9.80317e-06	0.27676	0.866154	0.176537	1.89986e-05	0.862484	0.402457	0.00978544	0.0163505	0.125461	0.575612		0.279979	0.0351686	0.00016596	0.141538	0.00658241	7.22197e-05	0.425489	0.000250599	0.000298989	0.00319437
											DHRS2	-0.00558737	-0.0600126	1	0.0935778	-0.0196023	0.0266134	0.0742912	0.0688641	-0.0609043	0.034928	-0.0436606	-0.083858	-0.0172453			DHRS2	0.903009	0.684836	0.030572	0.116916	0.587603	0.0849436	0.0279034	0.036942	0.524809	0.585573	0.919951	0.279979		0.0916409	0.724386	0.632112	0.180877	0.21495	0.272882	0.529735	0.432067	0.130803
											RAC3	0.292572	0.116713	0.0935778	1	0.302212	-0.170352	0.0933005	-0.0876247	-0.214011	0.210514	0.24231	0.19333	0.148404			RAC3	7.08407e-15	0.00743057	0.969962	0.0813672	0.079367	0.000317963	0.0456397	0.953008	7.7237e-09	0.0123143	7.43136e-08	0.0351686	0.0916409		2.60179e-08	0.00202482	0.0926106	0.114321	9.84245e-05	0.000128499	9.67481e-06	0.000447367
											SHANK1	0.0643016	0.207103	-0.0196023	0.302212	1	0.0968674	0.27768	0.160283	-0.102675	0.244914	-0.088972	-0.131623	-0.0440757			SHANK1	0.5102	0.000499338	3.14409e-11	3.92966e-12	0.00183434	0.000956197	9.4683e-11	5.50411e-07	0.815883	2.69495e-11	0.246973	0.00016596	0.724386	2.60179e-08		0.0807454	3.48884e-07	0.00371206	0.0640797	7.70008e-06	0.108837	0.0174195
											CYB5D2	-0.0437896	-0.0815983	0.0266134	-0.170352	0.0968674	1	0.250037	0.333396	0.543931	0.242689	-0.157585	-0.370505	-0.254294			CYB5D2	1.26698e-13	8.87474e-11	2.14912e-05	2.05247e-10	0.388538	0.757694	2.18978e-06	7.1218e-18	0.000344286	0.000467573	0.430707	0.141538	0.632112	0.00202482	0.0807454		4.87731e-06	6.65727e-10	1.69193e-26	9.35951e-06	0.00434209	4.79705e-12
											IL27RA	0.138207	0.150217	0.0742912	0.0933005	0.27768	0.250037	1	0.0324718	-0.000283152	0.270913	-0.0424525	-0.183945	-0.0878356			IL27RA	0.00391327	0.0349621	0.0110529	0.000403615	0.0121438	0.680528	0.00607683	9.1631e-05	0.231452	0.0425279	0.0124963	0.00658241	0.180877	0.0926106	3.48884e-07	4.87731e-06		0.559089	0.995937	6.84045e-07	0.444926	0.000846957
											DNAH2	0.167864	0.218002	0.0688641	-0.0876247	0.160283	0.333396	0.0324718	1	0.382115	0.0245588	-0.214651	-0.286864	0.0264284			DNAH2	0.0328276	1.97642e-06	0.00228028	5.19576e-12	1.25185e-15	0.535022	3.98583e-08	1.26858e-07	5.50061e-05	1.37869e-05	0.00235934	7.22197e-05	0.21495	0.114321	0.00371206	6.65727e-10	0.559089		8.95085e-13	0.658646	9.3698e-05	1.3587e-07
											ZFP3	-0.0401766	0.0442866	-0.0609043	-0.214011	-0.102675	0.543931	-0.000283152	0.382115	1	-0.253476	-0.0192985	-0.130035	0.0284148			ZFP3	0.0173819	0.32355	0.350821	0.791327	0.000507086	0.616887	0.999232	2.31713e-06	0.759658	0.250593	0.469733	0.425489	0.272882	9.84245e-05	0.0640797	1.69193e-26	0.995937	8.95085e-13		3.57008e-06	0.728487	0.0188339
											NRXN2	0.304692	-0.20149	0.034928	0.210514	0.244914	0.242689	0.270913	0.0245588	-0.253476	1	0.0444895	-0.19441	-0.162625			NRXN2	0.00226563	0.00041086	6.56453e-07	0.00248911	0.669711	0.00236403	0.000911772	0.00427552	0.238978	0.00210101	1.97393e-08	0.000250599	0.529735	0.000128499	7.70008e-06	9.35951e-06	6.84045e-07	0.658646	3.57008e-06		0.42337	0.000414894
																					CD24	1	0.240506	0.169226			CD24	0.00148829	0.0269704	2.47687e-05	5.77711e-11	0.315278	0.227506	4.11156e-14	0.00466648	8.26208e-06	0.583391	0.000131937	0.000298989	0.432067	9.67481e-06	0.108837	0.00434209	0.444926	9.3698e-05	0.728487	0.42337		1.13157e-05
																					MKI67	0.240506	1	0.282015			MKI67	7.22553e-64	1.81091e-59	1.00318e-08	5.83788e-35	8.31668e-11	0.00875568	1.63587e-17	1.71416e-22	3.73817e-07	0.000435995	0.00870783	0.00319437	0.130803	0.000447367	0.0174195	4.79705e-12	0.000846957	1.3587e-07	0.0188339	0.000414894	1.13157e-05
																					CDK6	0.169226	0.282015	1			CDK6	2.0106e-12	2.00872e-14	9.16331e-07	2.22603e-08	0.0487306	0.665294	1.85166e-06	2.57797e-05	2.48074e-09	0.000378789	9.11461e-08	0.000165887	0.75641	0.00727279	0.427699	3.31234e-06	0.113448	0.634482	0.609228	0.00323348	0.00217047	2.2448e-07
																					RATIO	0.2	0.8	0.6
																					RATIO	0	-0.2	0
Cavalli	Spearman r	FOXM1	NEK2	CCT2	ACTL6A	CCND2	ABL1	SYNCRIP	ITGB1	ENAH	UMPS	ADAM22	AEBP1	DHRS2	RAC3	SHANK1	CYB5D2	IL27RA	DNAH2	ZFP3	NRXN2	CD24	MKI67	CDK6		Cavalli	p-value	FOXM1	NEK2	CCT2	ACTL6A	CCND2	ABL1	SYNCRIP	ITGB1	ENAH	UMPS	ADAM22	AEBP1	DHRS2	RAC3	SHANK1	CYB5D2	IL27RA	DNAH2	ZFP3	NRXN2	CD24	MKI67
Group4a	FOXM1	1	0.709364	0.246626	0.560367	0.346008	0.201487	0.340487	0.362342	0.393837	0.234232	-0.0836155	0.0958055	0.0294232	0.279906	-0.0650626	-0.310356	-0.297987	-0.27223	-0.0711831	-0.139963	0.220518	0.635586	0.29165		Group4a	FOXM1		2.96057e-16	0.0143617	1.97341e-09	0.00048338	0.0466484	0.000602466	0.000245995	6.01609e-05	0.0202643	0.413035	0.348029	0.773653	0.00524798	0.524452	0.00187009	0.00288166	0.00669232	0.486103	0.169268	0.0291135	2.05626e-12
n=98	NEK2	0.709364	1	0.393455	0.711187	0.37888	0.2726	0.353671	0.376381	0.295871	0.542158	0.030303	0.0593501	-0.013089	0.0934593	-0.29457	-0.319537	-0.150049	-0.304962	0.0604339	-0.289839	0.198456	0.649013	0.430063		n=98	NEK2	2.96057e-16		6.12521e-05	2.2979e-16	0.000119545	0.00661541	0.000353681	0.000133652	0.00309728	8.12829e-09	0.767074	0.561571	0.898214	0.360016	0.00323685	0.00134041	0.14029	0.00226326	0.554433	0.00379328	0.0501197	4.92339e-13
	CCT2	0.246626	0.393455	1	0.445989	0.141799	-0.166919	0.466952	0.285925	0.0297292	0.473188	0.0534208	-0.190024	-0.092452	0.219989	-0.322495	-0.362852	-0.136239	-0.296138	-0.148672	-0.110316	0.253286	0.345141	0.273594			CCT2	0.0143617	6.12521e-05		4.17645e-06	0.163688	0.100434	1.25449e-06	0.00431683	0.771363	8.63573e-07	0.601373	0.0609145	0.36524	0.0295125	0.00120134	0.000240719	0.181013	0.00306923	0.144009	0.279533	0.0118557	0.000500524
	ACTL6A	0.560367	0.711187	0.445989	1	0.411676	0.189998	0.514297	0.477166	0.17893	0.57878	-0.0933318	-0.146823	-0.0496975	0.058177	-0.391313	-0.400519	-0.291267	-0.500858	0.0590313	-0.338982	0.394572	0.564039	0.32961			ACTL6A	1.97341e-09	2.2979e-16	4.17645e-06		2.53774e-05	0.0609499	6.0648e-08	6.77866e-07	0.0779264	4.31166e-10	0.360675	0.149118	0.62699	0.569346	6.77116e-05	4.37927e-05	0.00361691	1.50198e-07	0.563679	0.000639286	5.81146e-05	1.46787e-09
	CCND2	0.346008	0.37888	0.141799	0.411676	1	0.332798	0.197062	0.308596	0.0163788	0.276361	-0.180078	-0.0793566	-0.069398	-0.0785405	-0.0932298	-0.2155	-0.163871	-0.293193	0.0279313	-0.185612	0.113173	0.305778	0.162583			CCND2	0.00048338	0.000119545	0.163688	2.53774e-05		0.000813276	0.0517868	0.00199098	0.872824	0.0058764	0.0760069	0.437314	0.497132	0.442057	0.361202	0.0330826	0.106887	0.00339074	0.784844	0.0672767	0.267192	0.00219935
	ABL1	0.201487	0.2726	-0.166919	0.189998	0.332798	1	-0.0512404	0.139287	-0.152727	0.0962518	-0.234831	0.178701	-0.0618365	-0.253397	0.041269	-0.175832	-0.154371	-0.100396	0.105764	-0.256393	-0.0653827	0.266135	0.106351			ABL1	0.0466484	0.00661541	0.100434	0.0609499	0.000813276		0.616319	0.171357	0.133268	0.345778	0.0199371	0.078315	0.545262	0.0118176	0.686601	0.0833039	0.129089	0.32531	0.299974	0.0108235	0.522409	0.00807905
	SYNCRIP	0.340487	0.353671	0.466952	0.514297	0.197062	-0.0512404	1	0.30069	0.145599	0.198554	0.157636	-0.103864	-0.120224	0.162443	-0.313161	-0.348494	-0.20813	-0.417057	-0.0796626	-0.166727	0.464795	0.475955	0.204471			SYNCRIP	0.000602466	0.000353681	1.25449e-06	6.0648e-08	0.0517868	0.616319		0.00262594	0.152575	0.0500045	0.121093	0.308789	0.238331	0.11002	0.00169102	0.000437162	0.0397319	1.93698e-05	0.435543	0.10083	1.42508e-06	7.29966e-07
	ITGB1	0.362342	0.376381	0.285925	0.477166	0.308596	0.139287	0.30069	1	-0.0371504	0.312319	-0.317968	0.0306983	-0.221608	-0.142908	-0.180294	-0.413767	-0.393404	-0.18361	-0.0758373	-0.220358	0.118791	0.460067	0.159395			ITGB1	0.000245995	0.000133652	0.00431683	6.77866e-07	0.00199098	0.171357	0.00262594		0.716473	0.00174304	0.00141992	0.764124	0.0283071	0.160383	0.0756486	2.28608e-05	6.1399e-05	0.070336	0.457974	0.0292335	0.244015	1.87876e-06
	ENAH	0.393837	0.295871	0.0297292	0.17893	0.0163788	-0.152727	0.145599	-0.0371504	1	-0.0879763	0.223788	-0.0826081	0.223878	0.303253	-0.00453302	0.0432072	-0.0848523	0.114409	-0.0634687	0.098088	0.37714	0.196667	0.0607654			ENAH	6.01609e-05	0.00309728	0.771363	0.0779264	0.872824	0.133268	0.152575	0.716473		0.389007	0.0267503	0.418705	0.0266881	0.00240253	0.964666	0.672705	0.406134	0.261968	0.534683	0.336611	0.000129215	0.0522676
	UMPS	0.234232	0.542158	0.473188	0.57878	0.276361	0.0962518	0.198554	0.312319	-0.0879763	1	-0.0854134	-0.0587253	0.0143769	-0.0420213	-0.375208	-0.279001	-0.165796	-0.278019	0.0618238	-0.25193	-0.00583432	0.284484	0.173983			UMPS	0.0202643	8.12829e-09	8.63573e-07	4.31166e-10	0.0058764	0.345778	0.0500045	0.00174304	0.389007		0.403026	0.565706	0.888261	0.681194	0.000140792	0.00540252	0.102773	0.00557467	0.545345	0.0123325	0.954532	0.00452521
											ADAM22	1	0.0110233	0.090297	0.0889964	-0.0156265	0.149003	0.270738	0.233122	-0.0287091	0.313454	0.215073	0.0668732	0.207327			ADAM22	0.413035	0.767074	0.601373	0.360675	0.0760069	0.0199371	0.121093	0.00141992	0.0267503	0.403026		0.914211	0.37657	0.38351	0.87862	0.143107	0.0070107	0.0208821	0.779004	0.00167323	0.0334407	0.512951
											AEBP1	0.0110233	1	-0.00536184	-0.176252	0.38166	0.0600769	0.182169	0.10023	0.0663122	-0.339084	-0.30394	0.190342	-0.00644569			AEBP1	0.348029	0.561571	0.0609145	0.149118	0.437314	0.078315	0.308789	0.764124	0.418705	0.565706	0.914211		0.958211	0.0825567	0.000105484	0.55678	0.0726067	0.326113	0.516501	0.000636726	0.0023457	0.0604745
											DHRS2	0.090297	-0.00536184	1	0.176278	-0.107715	0.0776862	0.128283	0.110699	-0.0341411	0.152395	0.01325	-0.135908	-0.0457956			DHRS2	0.773653	0.898214	0.36524	0.62699	0.497132	0.545262	0.238331	0.0283071	0.0266881	0.888261	0.37657	0.958211		0.0825116	0.291097	0.447053	0.208085	0.277859	0.738575	0.134122	0.896969	0.182087
											RAC3	0.0889964	-0.176252	0.176278	1	0.119497	-0.113096	0.0271918	-0.178127	-0.296878	0.235175	0.378753	0.0512659	0.0226779			RAC3	0.00524798	0.360016	0.0295125	0.569346	0.442057	0.0118176	0.11002	0.160383	0.00240253	0.681194	0.38351	0.0825567	0.0825116		0.241202	0.267521	0.790409	0.0792931	0.00299292	0.0197513	0.000120229	0.616143
											SHANK1	-0.0156265	0.38166	-0.107715	0.119497	1	0.186708	0.228366	0.209864	-0.0365128	0.146466	-0.112121	-0.178739	0.00650945			SHANK1	0.524452	0.00323685	0.00120134	6.77116e-05	0.361202	0.686601	0.00169102	0.0756486	0.964666	0.000140792	0.87862	0.000105484	0.291097	0.241202		0.0656472	0.0237173	0.0380746	0.721137	0.15012	0.271694	0.0782501
											CYB5D2	0.149003	0.0600769	0.0776862	-0.113096	0.186708	1	0.366078	0.440455	0.530517	0.211764	-0.151947	-0.263763	-0.127199			CYB5D2	0.00187009	0.00134041	0.000240719	4.37927e-05	0.0330826	0.0833039	0.000437162	2.28608e-05	0.672705	0.00540252	0.143107	0.55678	0.447053	0.267521	0.0656472		0.000209697	5.66265e-06	1.92443e-08	0.0363256	0.135283	0.00868359
											IL27RA	0.270738	0.182169	0.128283	0.0271918	0.228366	0.366078	1	0.132184	0.0841382	0.231452	-0.0516609	-0.118094	-0.107218			IL27RA	0.00288166	0.14029	0.181013	0.00361691	0.106887	0.129089	0.0397319	6.1399e-05	0.406134	0.102773	0.0070107	0.0726067	0.208085	0.790409	0.0237173	0.000209697		0.194469	0.410109	0.0218428	0.613424	0.24681
											DNAH2	0.233122	0.10023	0.110699	-0.178127	0.209864	0.440455	0.132184	1	0.13578	0.140001	-0.271261	-0.331676	-0.0164936			DNAH2	0.00669232	0.00226326	0.00306923	1.50198e-07	0.00339074	0.32531	1.93698e-05	0.070336	0.261968	0.00557467	0.0208821	0.326113	0.277859	0.0792931	0.0380746	5.66265e-06	0.194469		0.182501	0.169151	0.00689761	0.000849134
											ZFP3	-0.0287091	0.0663122	-0.0341411	-0.296878	-0.0365128	0.530517	0.0841382	0.13578	1	-0.310777	-0.0319453	0.0519544	0.115901			ZFP3	0.486103	0.554433	0.144009	0.563679	0.784844	0.299974	0.435543	0.457974	0.534683	0.545345	0.779004	0.516501	0.738575	0.00299292	0.721137	1.92443e-08	0.410109	0.182501		0.00184218	0.754839	0.611406
											NRXN2	0.313454	-0.339084	0.152395	0.235175	0.146466	0.211764	0.231452	0.140001	-0.310777	1	0.115577	-0.26792	-0.254149			NRXN2	0.169268	0.00379328	0.279533	0.000639286	0.0672767	0.0108235	0.10083	0.0292335	0.336611	0.0123325	0.00167323	0.000636726	0.134122	0.0197513	0.15012	0.0363256	0.0218428	0.169151	0.00184218		0.257098	0.0076488
																					CD24	1	0.318994	0.130345			CD24	0.0291135	0.0501197	0.0118557	5.81146e-05	0.267192	0.522409	1.42508e-06	0.244015	0.000129215	0.954532	0.0334407	0.0023457	0.896969	0.000120229	0.271694	0.135283	0.613424	0.00689761	0.754839	0.257098		0.00136744
																					MKI67	0.318994	1	0.228749			MKI67	2.05626e-12	4.92339e-13	0.000500524	1.46787e-09	0.00219935	0.00807905	7.29966e-07	1.87876e-06	0.0522676	0.00452521	0.512951	0.0604745	0.182087	0.616143	0.0782501	0.00868359	0.24681	0.000849134	0.611406	0.0076488	0.00136744
																					CDK6	0.130345	0.228749	1			CDK6	0.00357093	9.88852e-06	0.00641241	0.000918942	0.109709	0.297287	0.0434276	0.116944	0.552259	0.086651	0.0405198	0.949774	0.654318	0.824588	0.949278	0.211986	0.293343	0.871941	0.255757	0.0115608	0.200807	0.0234777
																					RATIO	0.3	0.7	0.2
																					RATIO	-0.1	-0.1	0
Cavalli	Spearman r	FOXM1	NEK2	CCT2	ACTL6A	CCND2	ABL1	SYNCRIP	ITGB1	ENAH	UMPS	ADAM22	AEBP1	DHRS2	RAC3	SHANK1	CYB5D2	IL27RA	DNAH2	ZFP3	NRXN2	CD24	MKI67	CDK6		Cavalli	p-value	FOXM1	NEK2	CCT2	ACTL6A	CCND2	ABL1	SYNCRIP	ITGB1	ENAH	UMPS	ADAM22	AEBP1	DHRS2	RAC3	SHANK1	CYB5D2	IL27RA	DNAH2	ZFP3	NRXN2	CD24	MKI67
Group4ß	FOXM1	1	0.771328	0.242786	0.47294	0.342137	0.0671022	0.304244	0.304476	0.479863	0.125549	0.141803	0.118404	0.134186	0.386832	-0.0445834	-0.446103	-0.199416	-0.242934	-0.233231	-0.19519	0.214612	0.853387	0.540098		Group4ß	FOXM1		9.95902e-23	0.0109681	2.06987e-07	0.000271194	0.488138	0.00129815	0.00128656	1.29369e-07	0.193323	0.141333	0.220107	0.164198	3.25242e-05	0.645281	1.16442e-06	0.0376273	0.0109179	0.014659	0.0419554	0.0250288	4.78648e-32
n=109	NEK2	0.771328	1	0.348939	0.549226	0.347364	0.238894	0.289788	0.38672	0.378491	0.427931	0.162024	0.0208044	0.0901955	0.0849226	-0.160486	-0.347104	-0.125392	-0.176369	-0.0196645	-0.26827	0.104952	0.818376	0.484969		n=109	NEK2	9.95902e-23		0.000200315	6.24636e-10	0.000215007	0.0123598	0.00223968	3.27091e-05	4.94845e-05	3.45881e-06	0.0923328	0.829983	0.350967	0.379952	0.0955093	0.00021752	0.193886	0.0665755	0.839169	0.00479603	0.277436	1.69877e-27
	CCT2	0.242786	0.348939	1	0.538152	0.248939	0.108118	0.372227	0.564341	0.15891	0.552914	0.0613845	-0.0275971	-0.0222871	-0.118793	-0.385923	-0.328894	-0.271448	-0.271875	0.134279	-0.449625	0.362294	0.312927	0.3239			CCT2	0.0109681	0.000200315		1.58927e-09	0.00904726	0.263117	6.73216e-05	1.65057e-10	0.0988511	4.54192e-10	0.526027	0.775756	0.818068	0.218584	3.40638e-05	0.000479702	0.00430171	0.004239	0.163904	9.36019e-07	0.000108291	0.000922978
	ACTL6A	0.47294	0.549226	0.538152	1	0.237281	0.112668	0.549393	0.532258	0.359299	0.413595	0.198276	-0.0484385	0.0278473	0.0724029	-0.365267	-0.289621	-0.287174	-0.246298	0.231054	-0.326707	0.458941	0.622148	0.446585			ACTL6A	2.06987e-07	6.24636e-10	1.58927e-09		0.0129801	0.243435	6.1575e-10	2.57711e-09	0.000124599	7.81764e-06	0.0387561	0.616951	0.773777	0.454354	9.408e-05	0.00225346	0.00246449	0.00983209	0.0156376	0.000525803	5.19076e-07	5.16166e-13
	CCND2	0.342137	0.347364	0.248939	0.237281	1	0.279205	0.175396	0.288944	-0.00067649	0.175016	-0.0461959	-0.0384302	0.0583727	0.0417941	-0.233222	-0.0293115	-0.158688	-0.394727	-0.111871	-0.183959	0.0784172	0.366926	0.0240849			CCND2	0.000271194	0.000215007	0.00904726	0.0129801		0.00328125	0.0681147	0.00231012	0.99443	0.0687235	0.633367	0.691556	0.546564	0.666104	0.0146631	0.762227	0.0993302	2.16306e-05	0.246806	0.0555155	0.417647	8.69271e-05
	ABL1	0.0671022	0.238894	0.108118	0.112668	0.279205	1	0.0882865	0.00451302	-0.065462	0.192105	-0.150505	0.0146326	-0.173858	-0.309221	0.0365397	0.186452	0.118868	-0.103855	0.0518395	-0.153424	-0.155514	0.146965	0.139598			ABL1	0.488138	0.0123598	0.263117	0.243435	0.00328125		0.361297	0.962852	0.498857	0.0453722	0.118261	0.879964	0.0706068	0.00106899	0.706015	0.0522305	0.218294	0.282515	0.592414	0.111211	0.106369	0.127268
	SYNCRIP	0.304244	0.289788	0.372227	0.549393	0.175396	0.0882865	1	0.254425	0.287805	0.157159	0.108294	-0.142554	-0.02402	-0.0109072	-0.487777	-0.190418	-0.227226	-0.124224	0.215337	-0.261412	0.511881	0.432638	0.279455			SYNCRIP	0.00129815	0.00223968	6.73216e-05	6.1575e-10	0.0681147	0.361297		0.00759112	0.00240849	0.102674	0.262336	0.139217	0.804196	0.910375	7.46277e-08	0.0473353	0.0174951	0.198103	0.0245307	0.00603866	1.27882e-08	2.62455e-06
	ITGB1	0.304476	0.38672	0.564341	0.532258	0.288944	0.00451302	0.254425	1	0.181726	0.297155	-0.190752	0.176851	0.0978223	-0.0426188	-0.300371	-0.514753	-0.251117	-0.262821	-0.129237	-0.438143	0.248269	0.418849	0.325021			ITGB1	0.00128656	3.27091e-05	1.65057e-10	2.57711e-09	0.00231012	0.962852	0.00759112		0.0586009	0.0017021	0.0469415	0.0658238	0.311562	0.65992	0.00150652	1.02683e-08	0.00844215	0.00576228	0.180458	1.89057e-06	0.00924104	5.82308e-06
	ENAH	0.479863	0.378491	0.15891	0.359299	-0.00067649	-0.065462	0.287805	0.181726	1	0.0340747	0.300139	0.0968307	0.0685571	0.367788	0.132221	-0.334705	-0.0563896	-0.0426837	-0.0370216	-0.0437031	0.302473	0.4536	0.479603			ENAH	1.29369e-07	4.94845e-05	0.0988511	0.000124599	0.99443	0.498857	0.00240849	0.0586009		0.725025	0.0015199	0.316516	0.478734	8.34139e-05	0.170518	0.000374672	0.560297	0.659434	0.702319	0.651825	0.00138994	7.29372e-07
	UMPS	0.125549	0.427931	0.552914	0.413595	0.175016	0.192105	0.157159	0.297155	0.0340747	1	0.109341	-0.00325271	-0.0637568	-0.158845	-0.255315	-0.155259	-0.0982022	-0.141748	0.384608	-0.436725	-0.00781762	0.169614	0.293763			UMPS	0.193323	3.45881e-06	4.54192e-10	7.81764e-06	0.0687235	0.0453722	0.102674	0.0017021	0.725025		0.257722	0.973222	0.510129	0.0989906	0.00737562	0.10695	0.309677	0.14149	3.64161e-05	2.05838e-06	0.935698	0.0778665
											ADAM22	1	-0.0874432	-0.0151052	0.281169	0.0798814	0.0845612	-0.00922991	0.167769	0.191864	0.305458	0.100165	0.187397	0.276805			ADAM22	0.141333	0.0923328	0.526027	0.0387561	0.633367	0.118261	0.262336	0.0469415	0.0015199	0.257722		0.36592	0.876117	0.00306002	0.408979	0.381991	0.924113	0.0812022	0.0456484	0.00123846	0.300061	0.0510275
											AEBP1	-0.0874432	1	-0.0411361	0.0588731	0.136132	-0.134362	0.113928	0.181865	-0.0819201	-0.0283477	-0.282278	0.0482254	0.241979			AEBP1	0.220107	0.829983	0.775756	0.616951	0.691556	0.879964	0.139217	0.0658238	0.316516	0.973222	0.36592		0.671054	0.543124	0.158111	0.16364	0.238168	0.0584049	0.397087	0.769824	0.00294122	0.618503
											DHRS2	-0.0151052	-0.0411361	1	0.121583	0.0305625	-0.0541192	0.0126031	0.0363544	-0.0380502	0.0601056	0.0532868	0.0837272	0.0181355			DHRS2	0.164198	0.350967	0.818068	0.773777	0.546564	0.0706068	0.804196	0.311562	0.478734	0.510129	0.876117	0.671054		0.207884	0.7524	0.576219	0.896512	0.707438	0.694454	0.534699	0.582108	0.38672
											RAC3	0.281169	0.0588731	0.121583	1	0.325197	-0.173089	-0.0557409	-0.138384	-0.190112	0.119016	0.133544	0.209387	0.244287			RAC3	3.25242e-05	0.379952	0.218584	0.454354	0.666104	0.00106899	0.910375	0.65992	8.34139e-05	0.0989906	0.00306002	0.543124	0.207884		0.000559983	0.0718802	0.564824	0.151279	0.0476987	0.217716	0.166244	0.0288779
											SHANK1	0.0798814	0.136132	0.0305625	0.325197	1	0.0554907	0.38749	0.159225	-0.185303	0.45904	-0.248227	-0.19292	-0.0393198			SHANK1	0.645281	0.0955093	3.40638e-05	9.408e-05	0.0146631	0.706015	7.46277e-08	0.00150652	0.170518	0.00737562	0.408979	0.158111	0.7524	0.000559983		0.566575	3.14497e-05	0.0981755	0.0537243	5.15796e-07	0.00925322	0.0444475
											CYB5D2	0.0845612	-0.134362	-0.0541192	-0.173089	0.0554907	1	0.230183	0.344204	0.435557	0.286415	-0.208912	-0.398879	-0.268807			CYB5D2	1.16442e-06	0.00021752	0.000479702	0.00225346	0.762227	0.0522305	0.0473353	1.02683e-08	0.000374672	0.10695	0.381991	0.16364	0.576219	0.0718802	0.566575		0.0160447	0.000247528	2.20708e-06	0.00253357	0.0292521	1.7382e-05
											IL27RA	-0.00922991	0.113928	0.0126031	-0.0557409	0.38749	0.230183	1	0.252525	-0.0305162	0.31353	-0.269256	-0.318784	-0.107339			IL27RA	0.0376273	0.193886	0.00430171	0.00246449	0.0993302	0.218294	0.0174951	0.00844215	0.560297	0.309677	0.924113	0.238168	0.896512	0.564824	3.14497e-05	0.0160447		0.00807003	0.752763	0.000901051	0.00463748	0.000729018
											DNAH2	0.167769	0.181865	0.0363544	-0.138384	0.159225	0.344204	0.252525	1	0.22402	0.345779	-0.211669	-0.243221	-0.0849412			DNAH2	0.0109179	0.0665755	0.004239	0.00983209	2.16306e-05	0.282515	0.198103	0.00576228	0.659434	0.14149	0.0812022	0.0584049	0.707438	0.151279	0.0981755	0.000247528	0.00807003		0.0191952	0.000230785	0.0271391	0.0108212
											ZFP3	0.191864	-0.0819201	-0.0380502	-0.190112	-0.185303	0.435557	-0.0305162	0.22402	1	-0.133824	0.0460392	-0.0747567	0.0366138			ZFP3	0.014659	0.839169	0.163904	0.0156376	0.246806	0.592414	0.0245307	0.180458	0.702319	3.64161e-05	0.0456484	0.397087	0.694454	0.0476987	0.0537243	2.20708e-06	0.752763	0.0191952		0.165347	0.634521	0.439779
											NRXN2	0.305458	-0.0283477	0.0601056	0.119016	0.45904	0.286415	0.31353	0.345779	-0.133824	1	-0.178948	-0.24766	-0.182856			NRXN2	0.0419554	0.00479603	9.36019e-07	0.000525803	0.0555155	0.111211	0.00603866	1.89057e-06	0.651825	2.05838e-06	0.00123846	0.769824	0.534699	0.217716	5.15796e-07	0.00253357	0.000901051	0.000230785	0.165347		0.0626325	0.00942012
																					CD24	1	0.281606	0.348378			CD24	0.0250288	0.277436	0.000108291	5.19076e-07	0.417647	0.106369	1.27882e-08	0.00924104	0.00138994	0.935698	0.300061	0.00294122	0.582108	0.166244	0.00925322	0.0292521	0.00463748	0.0271391	0.634521	0.0626325		0.00301274
																					MKI67	0.281606	1	0.500324			MKI67	4.78648e-32	1.69877e-27	0.000922978	5.16166e-13	8.69271e-05	0.127268	2.62455e-06	5.82308e-06	7.29372e-07	0.0778665	0.0510275	0.618503	0.38672	0.0288779	0.0444475	1.7382e-05	0.000729018	0.0108212	0.439779	0.00942012	0.00301274
																					CDK6	0.348378	0.500324	1			CDK6	1.35203e-09	9.08581e-08	0.000590956	1.13031e-06	0.803677	0.14769	0.0032523	0.000564097	1.31693e-07	0.00193307	0.00357095	0.0112445	0.851525	0.0104692	0.68479	0.00470904	0.26659	0.379848	0.705446	0.0570219	0.000205438	3.03031e-08
																					RATIO	0.4	0.8	0.6
																					RATIO	0	-0.2	0
Cavalli	Spearman r	FOXM1	NEK2	CCT2	ACTL6A	CCND2	ABL1	SYNCRIP	ITGB1	ENAH	UMPS	ADAM22	AEBP1	DHRS2	RAC3	SHANK1	CYB5D2	IL27RA	DNAH2	ZFP3	NRXN2	CD24	MKI67	CDK6		Cavalli	p-value	FOXM1	NEK2	CCT2	ACTL6A	CCND2	ABL1	SYNCRIP	ITGB1	ENAH	UMPS	ADAM22	AEBP1	DHRS2	RAC3	SHANK1	CYB5D2	IL27RA	DNAH2	ZFP3	NRXN2	CD24	MKI67
Group4g	FOXM1	1	0.66128	0.162249	0.423537	0.355412	0.220944	0.165105	0.411188	0.276862	-0.0241846	0.0399088	0.247337	-0.0993735	0.398227	0.134311	-0.345613	-0.0986968	-0.11576	-0.199153	-0.214713	0.0264631	0.805533	0.154252		Group4g	FOXM1		2.71347e-16	0.0779096	1.5918e-06	7.29437e-05	0.0157482	0.0727486	3.39492e-06	0.00230256	0.794034	0.666519	0.00668958	0.282259	7.28291e-06	0.145308	0.000118249	0.285566	0.209958	0.0299035	0.0190303	0.775123	2.33206e-28
n=119	NEK2	0.66128	1	0.331591	0.612755	0.39703	0.0206523	0.351004	0.396048	0.344581	0.27511	0.0918103	0.0773394	-0.0979563	0.146973	-0.175082	-0.315838	-0.155241	-0.263481	-0.0718843	-0.282752	-0.0132832	0.709407	0.36873		n=119	NEK2	2.71347e-16		0.000229747	1.29927e-13	7.80205e-06	0.823585	9.08287e-05	8.25441e-06	0.000124311	0.00246114	0.320681	0.403143	0.289213	0.110703	0.0568456	0.000466956	0.0918256	0.00378867	0.437221	0.00183485	0.885991	1.72226e-19
	CCT2	0.162249	0.331591	1	0.475402	0.359158	-0.112142	0.495257	0.361836	0.0603547	0.351538	0.029013	-0.000769121	-0.205438	-0.150406	-0.386006	-0.02046	-0.0612591	-0.175958	0.129832	-0.326848	0.0980426	0.301367	0.152699			CCT2	0.0779096	0.000229747		4.6692e-08	6.03886e-05	0.224653	1.02797e-08	5.2685e-05	0.514377	8.84624e-05	0.754114	0.993376	0.0250022	0.102528	1.45331e-05	0.825201	0.508083	0.0555977	0.159334	0.000285595	0.288786	0.000866547
	ACTL6A	0.423537	0.612755	0.475402	1	0.4213	-0.0509899	0.471008	0.457891	0.346318	0.463175	0.165518	-0.124441	-0.189777	-0.0723116	-0.431819	-0.264001	-0.240308	-0.183592	0.0422447	-0.307784	0.152913	0.591027	0.199487			ACTL6A	1.5918e-06	1.29927e-13	4.6692e-08		1.82989e-06	0.581825	6.44384e-08	1.64183e-07	0.00011427	1.13175e-07	0.0720256	0.177527	0.0387152	0.434494	9.41577e-07	0.00371777	0.00847666	0.0456478	0.648264	0.000661312	0.0968627	1.48263e-12
	CCND2	0.355412	0.39703	0.359158	0.4213	1	-0.102094	0.217505	0.442302	0.146617	0.0768409	-0.0951218	0.0508119	-0.0583928	0.00139581	-0.130273	-0.0940892	-0.211437	-0.106117	-0.0356288	-0.269919	0.056993	0.542152	0.0634169			CCND2	7.29437e-05	7.80205e-06	6.03886e-05	1.82989e-06		0.269227	0.0174933	4.74721e-07	0.111579	0.40619	0.303461	0.583146	0.528168	0.98798	0.157908	0.308765	0.0209812	0.250708	0.700471	0.00299068	0.53812	1.91452e-10
	ABL1	0.220944	0.0206523	-0.112142	-0.0509899	-0.102094	1	-0.054223	-0.0640507	0.0323743	-0.242117	-0.111145	0.0704031	-0.0849596	0.0824811	0.424014	-0.0720339	0.0769335	0.0312064	-0.0702464	-0.0690286	0.098185	0.137758	-0.0427361			ABL1	0.0157482	0.823585	0.224653	0.581825	0.269227		0.558083	0.488908	0.726695	0.0079805	0.228827	0.44675	0.358263	0.372507	1.54495e-06	0.436266	0.405623	0.736185	0.447764	0.455694	0.288083	0.135167
	SYNCRIP	0.165105	0.351004	0.495257	0.471008	0.217505	-0.054223	1	0.279098	-0.0198476	0.221521	0.0928643	-0.0526848	-0.166195	-0.0283649	-0.294823	-0.147265	-0.180038	-0.31524	0.105384	-0.412933	0.172963	0.351659	0.215503			SYNCRIP	0.0727486	9.08287e-05	1.02797e-08	6.44384e-08	0.0174933	0.558083		0.00211358	0.830354	0.0154709	0.315133	0.569321	0.0708533	0.759437	0.00113452	0.109988	0.0500779	0.000479343	0.254017	3.05591e-06	0.0599602	8.7934e-05
	ITGB1	0.411188	0.396048	0.361836	0.457891	0.442302	-0.0640507	0.279098	1	0.291419	0.194623	-0.0652685	0.30678	-0.156071	-0.111117	-0.362968	-0.342408	-0.246667	-0.112669	-0.218096	-0.313509	-0.00295577	0.505049	0.156559			ITGB1	3.39492e-06	8.25441e-06	5.2685e-05	1.64183e-07	4.74721e-07	0.488908	0.00211358		0.001302	0.0339214	0.480666	0.000690163	0.0900811	0.228947	4.97124e-05	0.000138017	0.00684404	0.222468	0.017182	0.000516902	0.974549	4.70003e-09
	ENAH	0.276862	0.344581	0.0603547	0.346318	0.146617	0.0323743	-0.0198476	0.291419	1	0.0610312	0.234746	-0.0220837	-0.0644639	0.0652542	-0.101403	-0.144111	-0.159778	0.285358	-0.0404216	0.150954	0.081184	0.168751	0.155206			ENAH	0.00230256	0.000124311	0.514377	0.00011427	0.111579	0.726695	0.830354	0.001302		0.509665	0.010177	0.811577	0.486103	0.480762	0.272497	0.117902	0.0826095	0.00165685	0.662495	0.101267	0.380098	0.0665643
	UMPS	-0.0241846	0.27511	0.351538	0.463175	0.0768409	-0.242117	0.221521	0.194623	0.0610312	1	0.126905	-0.15527	0.151642	-0.343669	-0.427496	-0.122226	-0.125979	-0.118352	0.0558396	-0.206808	-0.136824	0.0728101	0.20386			UMPS	0.794034	0.00246114	8.84624e-05	1.13175e-07	0.40619	0.0079805	0.0154709	0.0339214	0.509665		0.169031	0.0917653	0.0997039	0.000129901	1.24058e-06	0.185428	0.172187	0.19986	0.546389	0.0240298	0.137861	0.431325
											ADAM22	1	-0.200954	0.0192886	0.121884	0.0619427	-0.0333784	0.103041	0.130224	-0.0818188	0.314293	0.198842	0.0245976	0.116123			ADAM22	0.666519	0.320681	0.754114	0.0720256	0.303461	0.228827	0.315133	0.480666	0.010177	0.169031		0.0284214	0.835063	0.186669	0.503351	0.718568	0.264786	0.158069	0.376372	0.000499576	0.0301658	0.790596
											AEBP1	-0.200954	1	-0.134913	0.219791	0.109927	-0.0838983	0.15396	-0.0197977	-0.109379	-0.0188506	-0.189867	0.20777	0.0790414			AEBP1	0.00668958	0.403143	0.993376	0.177527	0.583146	0.44675	0.569321	0.000690163	0.811577	0.0917653	0.0284214		0.143497	0.0163159	0.234	0.364321	0.0945725	0.830774	0.236355	0.838757	0.0386213	0.0233672
											DHRS2	0.0192886	-0.134913	1	0.0751924	0.046653	0.0313952	0.133154	0.033966	-0.153917	0.0034112	-0.145426	-0.171194	-0.0229277			DHRS2	0.282259	0.289213	0.0250022	0.0387152	0.528168	0.358263	0.0708533	0.0900811	0.486103	0.0997039	0.835063	0.143497		0.416364	0.614383	0.734648	0.148838	0.713828	0.0946646	0.970629	0.11455	0.0626651
											RAC3	0.121884	0.219791	0.0751924	1	0.428529	-0.111815	0.147009	-0.0245407	-0.183913	0.169534	0.151268	0.184774	0.0404501			RAC3	7.28291e-06	0.110703	0.102528	0.434494	0.98798	0.372507	0.759437	0.228947	0.480762	0.000129901	0.186669	0.0163159	0.416364		1.16189e-06	0.226019	0.110616	0.79107	0.0452648	0.0652931	0.100552	0.0442483
											SHANK1	0.0619427	0.109927	0.046653	0.428529	1	0.0778308	0.279412	0.118843	-0.148618	0.342408	0.0633212	-0.0654252	-0.153739			SHANK1	0.145308	0.0568456	1.45331e-05	9.41577e-07	0.157908	1.54495e-06	0.00113452	4.97124e-05	0.272497	1.24058e-06	0.503351	0.234	0.614383	1.16189e-06		0.400152	0.00208826	0.197985	0.106724	0.000138017	0.493881	0.479611
											CYB5D2	-0.0333784	-0.0838983	0.0313952	-0.111815	0.0778308	1	0.249601	0.347728	0.72271	0.404629	-0.0605648	-0.371194	-0.266137			CYB5D2	0.000118249	0.000466956	0.825201	0.00371777	0.308765	0.436266	0.109988	0.000138017	0.117902	0.185428	0.718568	0.364321	0.734648	0.226019	0.400152		0.00618972	0.000106682	1.71675e-20	5.01537e-06	0.512911	3.23887e-05
											IL27RA	0.103041	0.15396	0.133154	0.147009	0.279412	0.249601	1	-0.0190785	0.155498	0.202977	0.0838228	-0.230466	-0.0769833			IL27RA	0.285566	0.0918256	0.508083	0.00847666	0.0209812	0.405623	0.0500779	0.00684404	0.0826095	0.172187	0.264786	0.0945725	0.148838	0.110616	0.00208826	0.00618972		0.836835	0.0912839	0.0268327	0.364754	0.0116826
											DNAH2	0.130224	-0.0197977	0.033966	-0.0245407	0.118843	0.347728	-0.0190785	1	0.2666	0.389332	-0.106885	-0.235565	-0.208446			DNAH2	0.209958	0.00378867	0.0555977	0.0456478	0.250708	0.736185	0.000479343	0.222468	0.00165685	0.19986	0.158069	0.830774	0.713828	0.79107	0.197985	0.000106682	0.836835		0.00338085	1.20747e-05	0.247277	0.00990914
											ZFP3	-0.0818188	-0.109379	-0.153917	-0.183913	-0.148618	0.72271	0.155498	0.2666	1	0.099295	0.0355512	-0.19379	-0.215795			ZFP3	0.0299035	0.437221	0.159334	0.648264	0.700471	0.447764	0.254017	0.017182	0.662495	0.546389	0.376372	0.236355	0.0946646	0.0452648	0.106724	1.71675e-20	0.0912839	0.00338085		0.282641	0.701093	0.034708
											NRXN2	0.314293	-0.0188506	0.0034112	0.169534	0.342408	0.404629	0.202977	0.389332	0.099295	1	0.0371003	-0.355975	0.00269905			NRXN2	0.0190303	0.00183485	0.000285595	0.000661312	0.00299068	0.455694	3.05591e-06	0.000516902	0.101267	0.0240298	0.000499576	0.838757	0.970629	0.0652931	0.000138017	5.01537e-06	0.0268327	1.20747e-05	0.282641		0.688728	7.09141e-05
																					CD24	1	0.0625876	-0.00486812			CD24	0.775123	0.885991	0.288786	0.0968627	0.53812	0.288083	0.0599602	0.974549	0.380098	0.137861	0.0301658	0.0386213	0.11455	0.100552	0.493881	0.512911	0.364754	0.247277	0.701093	0.688728		0.498909
																					MKI67	0.0625876	1	0.145079			MKI67	2.33206e-28	1.72226e-19	0.000866547	1.48263e-12	1.91452e-10	0.135167	8.7934e-05	4.70003e-09	0.0665643	0.431325	0.790596	0.0233672	0.0626651	0.0442483	0.479611	3.23887e-05	0.0116826	0.00990914	0.034708	7.09141e-05	0.498909
																					CDK6	-0.00486812	0.145079	1			CDK6	0.0939412	3.68693e-05	0.0973366	0.0296233	0.493227	0.64445	0.0185837	0.0890687	0.091901	0.0261631	0.208521	0.392841	0.804518	0.662271	0.0950521	0.00343876	0.405318	0.0229103	0.018421	0.976759	0.958095	0.115427
																					RATIO	0	0.7	0.1
																					RATIO	0	-0.2	0
Northcott_2012	Spearman r	FOXM1	NEK2	CCT2	ACTL6A	CCND2	ABL1	SYNCRIP	ITGB1	ENAH	UMPS	ADAM22	AEBP1	DHRS2	RAC3	SHANK1	CYB5D2	IL27RA	DNAH2	ZFP3	NRXN2	CD24	MKI67	SMO		Northcott_2012	p-value	FOXM1	NEK2	CCT2	ACTL6A	CCND2	ABL1	SYNCRIP	ITGB1	ENAH	UMPS	ADAM22	AEBP1	DHRS2	RAC3	SHANK1	CYB5D2	IL27RA	DNAH2	ZFP3	NRXN2	CD24	MKI67
SHH	FOXM1	1	0.65649	-0.0721463	0.248784	0.379469	0.328535	0.0684395	0.271804	-0.134027	0.252065	-0.322207	0.159138	0.242679	0.295551	-0.151275	-0.515821	-0.17217	-0.210816	-0.255256	-0.292396	0.0462343	0.449564	0.201281		SHH	FOXM1		1.68814e-07	0.614886	0.0783368	0.00602695	0.0185829	0.63322	0.0536762	0.34842	0.0743561	0.0211194	0.264668	0.0861874	0.0352371	0.289303	0.00010706	0.227008	0.137558	0.070641	0.0373329	0.747327	0.000934452
n=51	NEK2	0.65649	1	0.237744	0.490958	0.371668	0.193807	0.342131	0.0548162	0.0212318	0.506847	-0.108662	-0.0863474	-0.0260751	0.152876	-0.309947	-0.381429	0.0116787	-0.0940279	0.0442045	-0.426716	0.121565	0.58272	0.0815869		n=51	NEK2	1.68814e-07		0.0929725	0.000254262	0.00724476	0.172975	0.0139951	0.702425	0.882435	0.000147417	0.447845	0.546852	0.855875	0.284169	0.0268693	0.00575062	0.935173	0.511629	0.758076	0.00179263	0.395444	7.24052e-06
	CCT2	-0.0721463	0.237744	1	0.50997	-0.10835	-0.149237	0.64542	0.110923	0.0440707	0.567354	0.169341	-0.146055	-0.229765	-0.0614222	-0.31427	-0.0362188	0.466288	0.00319084	0.278649	-0.494432	0.193065	0.0551846	0.049699			CCT2	0.614886	0.0929725		0.00013202	0.449155	0.295925	3.16476e-07	0.438397	0.758787	1.41638e-05	0.234849	0.306459	0.104814	0.668526	0.0247083	0.800791	0.000563263	0.982271	0.0477002	0.000226203	0.174658	0.700519
	ACTL6A	0.248784	0.490958	0.50997	1	0.332617	-0.186681	0.682829	0.301224	0.051134	0.825788	-0.0488887	-0.381884	-0.268929	0.00821546	-0.413838	-0.246474	0.27733	0.2648	0.106813	-0.514315	0.426088	0.110666	0.268847			ACTL6A	0.0783368	0.000254262	0.00013202		0.0170879	0.189627	3.39409e-08	0.0317131	0.721578	8.82731e-14	0.733342	0.00568812	0.05636	0.954373	0.00253839	0.0812373	0.0488075	0.0604022	0.455652	0.000113033	0.00182384	0.439464
	CCND2	0.379469	0.371668	-0.10835	0.332617	1	-0.0182184	0.0780773	0.177408	-0.0924933	0.286432	-0.0330837	0.0861733	-0.123382	0.183305	0.0309551	-0.325616	0.0829354	0.0328077	-0.194392	-0.131879	0.152184	0.393283	0.207834			CCND2	0.00602695	0.00724476	0.449155	0.0170879		0.899027	0.586034	0.212969	0.518574	0.0415762	0.817726	0.547664	0.388368	0.197902	0.829272	0.019719	0.562864	0.819221	0.171656	0.356271	0.286383	0.00430358
	ABL1	0.328535	0.193807	-0.149237	-0.186681	-0.0182184	1	-0.154363	0.0202354	0.0977023	-0.153057	-0.103284	0.191407	-0.0456809	-0.0542076	0.072203	0.0367654	-0.17712	-0.399502	-0.0725491	0.180761	-0.0447055	0.436967	0.0538681			ABL1	0.0185829	0.172975	0.295925	0.189627	0.899027		0.279455	0.887916	0.495194	0.283593	0.470759	0.178459	0.750253	0.705579	0.614608	0.797847	0.213723	0.00368094	0.612908	0.204308	0.755419	0.00134575
	SYNCRIP	0.0684395	0.342131	0.64542	0.682829	0.0780773	-0.154363	1	0.335755	0.122646	0.671458	0.0746944	-0.274565	-0.129366	-0.0975262	-0.346408	-0.136554	0.186397	0.141878	0.0866042	-0.473439	0.335363	0.163913	0.29543			SYNCRIP	0.63322	0.0139951	3.16476e-07	3.39409e-08	0.586034	0.279455		0.0160091	0.391226	6.91956e-08	0.602416	0.0511967	0.36559	0.495975	0.0127689	0.339325	0.190315	0.320649	0.545656	0.000450034	0.0161407	0.250414
	ITGB1	0.271804	0.0548162	0.110923	0.301224	0.177408	0.0202354	0.335755	1	0.29404	0.277236	-0.257825	0.323013	-0.0532796	0.0814927	-0.303913	-0.321042	-0.0351929	0.106062	-0.246475	-0.279659	0.166848	-0.0316652	0.304087			ITGB1	0.0536762	0.702425	0.438397	0.0317131	0.212969	0.887916	0.0160091		0.0362283	0.0488875	0.0677584	0.0207809	0.710396	0.5697	0.0301483	0.0216167	0.806322	0.458844	0.0812365	0.0468667	0.241914	0.825416
	ENAH	-0.134027	0.0212318	0.0440707	0.051134	-0.0924933	0.0977023	0.122646	0.29404	1	0.00584054	-0.15627	0.31807	-0.0402925	0.271598	-0.226925	-0.181536	-0.165459	0.0785543	-0.172484	-0.0758471	0.236809	-0.173148	0.0847837			ENAH	0.34842	0.882435	0.758787	0.721578	0.518574	0.495194	0.391226	0.0362283		0.967554	0.273487	0.0229309	0.77892	0.0538649	0.109297	0.20234	0.245909	0.58374	0.226148	0.596812	0.094303	0.224338
	UMPS	0.252065	0.506847	0.567354	0.825788	0.286432	-0.153057	0.671458	0.277236	0.00584054	1	-0.0341799	-0.302352	-0.145105	0.0765487	-0.410072	-0.367571	0.302164	0.172483	0.172084	-0.606012	0.359599	0.137547	0.176049			UMPS	0.0743561	0.000147417	1.41638e-05	8.82731e-14	0.0415762	0.283593	6.91956e-08	0.0488875	0.967554		0.811795	0.0310488	0.309651	0.593411	0.00280304	0.007966	0.0311587	0.22615	0.227242	2.4473e-06	0.00954986	0.335791
											ADAM22	1	-0.107575	-0.164618	-0.134383	0.268501	0.0900921	0.0839444	-0.275605	0.247861	0.216974	0.152163	0.160072	-0.291285			ADAM22	0.0211194	0.447845	0.234849	0.733342	0.817726	0.470759	0.602416	0.0677584	0.273487	0.811795		0.452424	0.248352	0.34713	0.0567681	0.529535	0.558106	0.0502868	0.0794855	0.126172	0.28645	0.261837
											AEBP1	-0.107575	1	0.154799	0.19866	-0.029037	-0.236056	-0.130208	-0.254226	-0.182771	-0.0434094	-0.124847	0.0945019	0.16374			AEBP1	0.264668	0.546852	0.306459	0.00568812	0.547664	0.178459	0.0511967	0.0207809	0.0229309	0.0310488	0.452424		0.278085	0.162257	0.839708	0.0953866	0.36245	0.0718237	0.199236	0.7623	0.382714	0.509494
											DHRS2	-0.164618	0.154799	1	0.208899	-0.0360772	-0.268687	-0.425092	-0.196732	-0.317934	-0.0794441	-0.0613852	-0.0709645	0.0984746			DHRS2	0.0861874	0.855875	0.104814	0.05636	0.388368	0.750253	0.36559	0.710396	0.77892	0.309651	0.248352	0.278085		0.141253	0.801553	0.0565901	0.00187438	0.166456	0.0229925	0.579472	0.668713	0.620707
											RAC3	-0.134383	0.19866	0.208899	1	0.0770101	-0.383771	-0.156585	-0.0915982	-0.323255	0.0657192	0.0762006	-0.158206	-0.145938			RAC3	0.0352371	0.284169	0.668526	0.954373	0.197902	0.705579	0.495975	0.5697	0.0538649	0.593411	0.34713	0.162257	0.141253		0.59118	0.00543501	0.27251	0.522647	0.0206803	0.646816	0.595097	0.267514
											SHANK1	0.268501	-0.029037	-0.0360772	0.0770101	1	0.16578	-0.152243	-0.171592	-0.0882446	0.628963	-0.211158	0.0307365	-0.303198			SHANK1	0.289303	0.0268693	0.0247083	0.00253839	0.829272	0.614608	0.0127689	0.0301483	0.109297	0.00280304	0.0567681	0.839708	0.801553	0.59118		0.244983	0.286193	0.228594	0.538045	7.69759e-07	0.136906	0.83046
											CYB5D2	0.0900921	-0.236056	-0.268687	-0.383771	0.16578	1	0.11506	0.2099	0.52172	0.394246	0.024923	-0.079415	0.0266863			CYB5D2	0.00010706	0.00575062	0.800791	0.0812373	0.019719	0.797847	0.339325	0.0216167	0.20234	0.007966	0.529535	0.0953866	0.0565901	0.00543501	0.244983		0.421399	0.139315	8.63299e-05	0.0042015	0.862179	0.579611
											IL27RA	0.0839444	-0.130208	-0.425092	-0.156585	-0.152243	0.11506	1	0.203032	0.280227	-0.244291	0.0267524	-0.0796741	0.0907054			IL27RA	0.227008	0.935173	0.000563263	0.0488075	0.562864	0.213723	0.190315	0.806322	0.245909	0.0311587	0.558106	0.36245	0.00187438	0.27251	0.286193	0.421399		0.153025	0.0464025	0.0840565	0.852173	0.578371
											DNAH2	-0.275605	-0.254226	-0.196732	-0.0915982	-0.171592	0.2099	0.203032	1	0.164615	-0.0807404	-0.0336735	-0.236953	0.0463648			DNAH2	0.137558	0.511629	0.982271	0.0604022	0.819221	0.00368094	0.320649	0.458844	0.58374	0.22615	0.0502868	0.0718237	0.166456	0.522647	0.228594	0.139315	0.153025		0.248362	0.57328	0.814533	0.0940977
											ZFP3	0.247861	-0.182771	-0.317934	-0.323255	-0.0882446	0.52172	0.280227	0.164615	1	-0.130276	0.137276	0.129929	0.0648636			ZFP3	0.070641	0.758076	0.0477002	0.455652	0.171656	0.612908	0.545656	0.0812365	0.226148	0.227242	0.0794855	0.199236	0.0229925	0.0206803	0.538045	8.63299e-05	0.0464025	0.248362		0.362197	0.336752	0.36349
											NRXN2	0.216974	-0.0434094	-0.0794441	0.0657192	0.628963	0.394246	-0.244291	-0.0807404	-0.130276	1	-0.346347	-0.083339	-0.388295			NRXN2	0.0373329	0.00179263	0.000226203	0.000113033	0.356271	0.204308	0.000450034	0.0468667	0.596812	2.4473e-06	0.126172	0.7623	0.579472	0.646816	7.69759e-07	0.0042015	0.0840565	0.57328	0.362197		0.0127857	0.560959
																					CD24	1	0.115666	0.308129			CD24	0.747327	0.395444	0.174658	0.00182384	0.286383	0.755419	0.0161407	0.241914	0.094303	0.00954986	0.28645	0.382714	0.668713	0.595097	0.136906	0.862179	0.852173	0.814533	0.336752	0.0127857		0.418941
																					MKI67	0.115666	1	0.256705			MKI67	0.000934452	7.24052e-06	0.700519	0.439464	0.00430358	0.00134575	0.250414	0.825416	0.224338	0.335791	0.261837	0.509494	0.620707	0.267514	0.83046	0.579611	0.578371	0.0940977	0.36349	0.560959	0.418941
																					SMO	0.308129	0.256705	1			SMO	0.156676	0.569252	0.729089	0.0564379	0.14334	0.70734	0.0353156	0.0300492	0.554163	0.216552	0.0380956	0.250921	0.491775	0.306851	0.0305582	0.852534	0.526724	0.746638	0.651116	0.00486796	0.027824	0.0690034
																					RATIO	0.3	0.4	0.2
																					RATIO	-0.1	0	-0.2
Northcott_2012	Spearman r	FOXM1	NEK2	CCT2	ACTL6A	CCND2	ABL1	SYNCRIP	ITGB1	ENAH	UMPS	ADAM22	AEBP1	DHRS2	RAC3	SHANK1	CYB5D2	IL27RA	DNAH2	ZFP3	NRXN2	CD24	MKI67	MYC		Northcott_2012	p-value	FOXM1	NEK2	CCT2	ACTL6A	CCND2	ABL1	SYNCRIP	ITGB1	ENAH	UMPS	ADAM22	AEBP1	DHRS2	RAC3	SHANK1	CYB5D2	IL27RA	DNAH2	ZFP3	NRXN2	CD24	MKI67
Group3	FOXM1	1	0.832655	0.470051	0.318258	0.476052	-0.234131	0.328264	0.261508	0.525879	0.147074	0.148822	0.248982	-0.00277726	0.511056	-0.275413	-0.351736	0.384418	-0.166775	-0.10474	-0.194541	-0.0100854	0.807741	0.414827		Group3	FOXM1		7.25206e-13	0.000980363	0.0311213	0.000825655	0.117323	0.0259311	0.0791713	0.000174527	0.329376	0.323597	0.0951971	0.985385	0.000284156	0.0639477	0.0165257	0.00834681	0.267961	0.488471	0.195131	0.946962	1.16972e-11
n=46	NEK2	0.832655	1	0.495311	0.50432	0.40446	-0.248936	0.515426	0.285794	0.495897	0.371495	0.0788922	0.114542	0.00904265	0.390834	-0.450524	-0.368098	0.36895	-0.20726	0.0153614	-0.262392	0.022641	0.740477	0.376234		n=46	NEK2	7.25206e-13		0.000465647	0.000352044	0.005305	0.0952607	0.000246686	0.0541827	0.000457361	0.0110236	0.602255	0.448461	0.95244	0.00724094	0.00167863	0.0118386	0.0116294	0.166946	0.919293	0.0781263	0.881276	4.04893e-09
	CCT2	0.470051	0.495311	1	0.392866	0.0973503	-0.451505	0.551034	0.41159	0.248164	0.431216	0.243415	0.200963	-0.124444	0.57324	-0.330711	-0.303276	0.6384	-0.160174	-0.254866	0.179154	0.350495	0.492582	0.546049			CCT2	0.000980363	0.000465647		0.00691818	0.51982	0.0016351	7.23447e-05	0.00448499	0.0963246	0.00277226	0.103078	0.180508	0.409936	3.12876e-05	0.0247781	0.0404774	1.81179e-06	0.287628	0.0873821	0.233532	0.0169379	0.000506064
	ACTL6A	0.318258	0.50432	0.392866	1	0.207059	-0.0278943	0.520678	0.133126	0.268469	0.306126	0.126766	0.0467197	-0.173067	0.214389	-0.164795	-0.0969205	0.342683	-0.186283	0.0188528	-0.0982691	0.159369	0.354756	-0.0724995			ACTL6A	0.0311213	0.000352044	0.00691818		0.167367	0.853999	0.000207613	0.377784	0.0712293	0.0385396	0.401187	0.757841	0.250061	0.152505	0.273763	0.521674	0.0197374	0.215142	0.901032	0.515869	0.290088	0.0155582
	CCND2	0.476052	0.40446	0.0973503	0.207059	1	0.164595	0.25607	0.145978	0.247432	-0.0500987	-0.110902	0.254033	-0.154523	0.037719	-0.158848	0.0395139	0.102437	0.0944671	0.24707	-0.247579	-0.195065	0.556073	0.294588			CCND2	0.000825655	0.005305	0.51982	0.167367		0.274354	0.0858466	0.333033	0.0973433	0.740914	0.463106	0.0884569	0.305195	0.803461	0.29169	0.794307	0.498136	0.532317	0.0978501	0.0971383	0.193908	6.01252e-05
	ABL1	-0.234131	-0.248936	-0.451505	-0.0278943	0.164595	1	-0.185838	-0.164507	-0.329765	-0.162867	-0.026556	0.200963	-0.0919753	-0.307887	0.384725	0.183366	-0.342845	-0.0302273	0.00789709	-0.219902	-0.0084832	-0.079768	-0.401271			ABL1	0.117323	0.0952607	0.0016351	0.853999	0.274354		0.216261	0.274615	0.0252188	0.279494	0.860934	0.180508	0.543234	0.0373803	0.00829092	0.222541	0.0196755	0.841938	0.958459	0.141984	0.955379	0.598218
	SYNCRIP	0.328264	0.515426	0.551034	0.520678	0.25607	-0.185838	1	0.375617	0.208004	0.29074	0.0504998	-0.0072513	-0.129561	0.239673	-0.479236	-0.318112	0.311191	0.0355083	0.0308537	-0.043717	0.0236648	0.442816	0.338321			SYNCRIP	0.0259311	0.000246686	7.23447e-05	0.000207613	0.0858466	0.216261		0.0100994	0.165395	0.0499726	0.738913	0.961853	0.3908	0.108651	0.000752793	0.0312029	0.0352831	0.814772	0.838706	0.772978	0.875949	0.00205802
	ITGB1	0.261508	0.285794	0.41159	0.133126	0.145978	-0.164507	0.375617	1	0.0796198	0.0444095	-0.101351	0.164362	-0.19648	0.321033	-0.489293	-0.180152	0.323788	-0.00197464	-0.198877	0.155636	0.0896103	0.31519	0.303746			ITGB1	0.0791713	0.0541827	0.00448499	0.377784	0.333033	0.274615	0.0100994		0.5989	0.76948	0.502724	0.275042	0.190629	0.0296022	0.000558933	0.230896	0.0281556	0.989609	0.185169	0.301682	0.553694	0.0328748
	ENAH	0.525879	0.495897	0.248164	0.268469	0.247432	-0.329765	0.208004	0.0796198	1	0.330166	0.133128	0.109373	-0.0221619	0.364323	-0.251666	-0.0606837	0.219189	0.0748327	0.134351	-0.10476	-0.0565479	0.414351	0.210888			ENAH	0.000174527	0.000457361	0.0963246	0.0712293	0.0973433	0.0252188	0.165395	0.5989		0.0250313	0.377776	0.469333	0.883771	0.0128043	0.0915682	0.6887	0.143314	0.621118	0.373367	0.48839	0.708947	0.00419869
	UMPS	0.147074	0.371495	0.431216	0.306126	-0.0500987	-0.162867	0.29074	0.0444095	0.330166	1	0.137327	-0.0699454	0.0867673	0.332531	-0.209625	-0.150649	0.341951	-0.0746807	-0.0908867	-0.118491	0.115321	0.312161	0.331318			UMPS	0.329376	0.0110236	0.00277226	0.0385396	0.740914	0.279494	0.0499726	0.76948	0.0250313		0.362777	0.64415	0.566393	0.0239487	0.16205	0.317624	0.0200184	0.621829	0.548037	0.432866	0.445363	0.0346861
											ADAM22	1	0.109254	-0.0316608	0.36118	0.31563	-0.146074	0.0116275	-0.0612453	-0.295654	0.363793	0.409524	0.140262	-0.0354015			ADAM22	0.323597	0.602255	0.103078	0.401187	0.463106	0.860934	0.738913	0.502724	0.377776	0.362777		0.469822	0.834544	0.013659	0.0326183	0.332713	0.938867	0.685967	0.0460555	0.0129452	0.00471036	0.35251
											AEBP1	0.109254	1	0.0748503	0.183874	0.159859	0.00672549	0.203393	0.0566643	-0.147524	-0.048308	-0.0163813	0.363359	0.0469463			AEBP1	0.0951971	0.448461	0.180508	0.757841	0.0884569	0.180508	0.961853	0.275042	0.469333	0.64415	0.469822		0.621036	0.221242	0.288588	0.964618	0.175183	0.708374	0.327882	0.749871	0.913954	0.0130617
											DHRS2	-0.0316608	0.0748503	1	0.0796174	0.104808	-0.180926	0.0767878	-0.0290387	-0.216598	-0.0310157	-0.245671	0.1057	-0.0972968			DHRS2	0.985385	0.95244	0.409936	0.250061	0.305195	0.543234	0.3908	0.190629	0.883771	0.566393	0.834544	0.621036		0.598911	0.488187	0.228864	0.612002	0.848079	0.148222	0.83787	0.0998256	0.484473
											RAC3	0.36118	0.183874	0.0796174	1	-0.24057	-0.280621	0.577632	-0.269999	-0.622263	0.138724	0.105237	0.504503	0.458075			RAC3	0.000284156	0.00724094	3.12876e-05	0.152505	0.803461	0.0373803	0.108651	0.0296022	0.0128043	0.0239487	0.013659	0.221242	0.598911		0.107295	0.0588871	2.63149e-05	0.0695706	3.89708e-06	0.357867	0.486399	0.000350019
											SHANK1	0.31563	0.159859	0.104808	-0.24057	1	0.0479363	-0.429378	-0.0603275	-0.0577131	0.0900651	0.26614	-0.253478	-0.497594			SHANK1	0.0639477	0.00167863	0.0247781	0.273763	0.29169	0.00829092	0.000752793	0.000558933	0.0915682	0.16205	0.0326183	0.288588	0.488187	0.107295		0.751733	0.00290352	0.690436	0.703222	0.551675	0.0738127	0.0891796
											CYB5D2	-0.146074	0.00672549	-0.180926	-0.280621	0.0479363	1	-0.210939	0.359736	0.443749	0.366822	-0.116791	-0.240137	-0.28493			CYB5D2	0.0165257	0.0118386	0.0404774	0.521674	0.794307	0.222541	0.0312029	0.230896	0.6887	0.317624	0.332713	0.964618	0.228864	0.0588871	0.751733		0.159376	0.0140679	0.00200841	0.0121579	0.439544	0.107948
											IL27RA	0.0116275	0.203393	0.0767878	0.577632	-0.429378	-0.210939	1	-0.32407	-0.379265	0.0009562	-0.0258498	0.360672	0.462049			IL27RA	0.00834681	0.0116294	1.81179e-06	0.0197374	0.498136	0.0196755	0.0352831	0.0281556	0.143314	0.0200184	0.938867	0.175183	0.612002	2.63149e-05	0.00290352	0.159376		0.0280109	0.00933808	0.994968	0.864597	0.0138016
											DNAH2	-0.0612453	0.0566643	-0.0290387	-0.269999	-0.0603275	0.359736	-0.32407	1	0.368669	0.229398	-0.21874	-0.0891007	-0.119468			DNAH2	0.267961	0.166946	0.287628	0.215142	0.532317	0.841938	0.814772	0.989609	0.621118	0.621829	0.685967	0.708374	0.848079	0.0695706	0.690436	0.0140679	0.0280109		0.011698	0.125136	0.144154	0.55596
											ZFP3	-0.295654	-0.147524	-0.216598	-0.622263	-0.0577131	0.443749	-0.379265	0.368669	1	0.0009562	-0.158893	-0.128902	-0.159085			ZFP3	0.488471	0.919293	0.0873821	0.901032	0.0978501	0.958459	0.838706	0.185169	0.373367	0.548037	0.0460555	0.327882	0.148222	3.89708e-06	0.703222	0.00200841	0.00933808	0.011698		0.994968	0.29155	0.393235
											NRXN2	0.363793	-0.048308	-0.0310157	0.138724	0.0900651	0.366822	0.0009562	0.229398	0.0009562	1	0.274337	-0.104867	-0.171966			NRXN2	0.195131	0.0781263	0.233532	0.515869	0.0971383	0.141984	0.772978	0.301682	0.48839	0.432866	0.0129452	0.749871	0.83787	0.357867	0.551675	0.0121579	0.994968	0.125136	0.994968		0.0650358	0.487942
																					CD24	1	-0.00410241	-0.0919717			CD24	0.946962	0.881276	0.0169379	0.290088	0.193908	0.955379	0.875949	0.553694	0.708947	0.445363	0.00471036	0.913954	0.0998256	0.486399	0.0738127	0.439544	0.864597	0.144154	0.29155	0.0650358		0.978413
																					MKI67	-0.00410241	1	0.366199			MKI67	1.16972e-11	4.04893e-09	0.000506064	0.0155582	6.01252e-05	0.598218	0.00205802	0.0328748	0.00419869	0.0346861	0.35251	0.0130617	0.484473	0.000350019	0.0891796	0.107948	0.0138016	0.55596	0.393235	0.487942	0.978413
																					MYC	-0.0919717	0.366199	1			MYC	0.00415095	0.00996711	8.66214e-05	0.632071	0.0468838	0.00571221	0.0214635	0.0401528	0.159478	0.0244989	0.815319	0.756703	0.520051	0.00136855	0.0004341	0.0549464	0.0012268	0.429053	0.290962	0.253134	0.543249	0.0123164
																					RATIO	0.1	0.9	0.6
																					RATIO	0	0	-0.1
Northcott_2012	Spearman r	FOXM1	NEK2	CCT2	ACTL6A	CCND2	ABL1	SYNCRIP	ITGB1	ENAH	UMPS	ADAM22	AEBP1	DHRS2	RAC3	SHANK1	CYB5D2	IL27RA	DNAH2	ZFP3	NRXN2	CD24	MKI67	CDK6		Northcott_2012	p-value	FOXM1	NEK2	CCT2	ACTL6A	CCND2	ABL1	SYNCRIP	ITGB1	ENAH	UMPS	ADAM22	AEBP1	DHRS2	RAC3	SHANK1	CYB5D2	IL27RA	DNAH2	ZFP3	NRXN2	CD24	MKI67
Group4	FOXM1	1	0.719787	0.20208	0.436528	0.137805	0.177125	0.269	0.370696	0.465005	0.101335	0.101335	0.288416	0.00623034	0.50877	0.17476	-0.373487	0.167578	-0.0754958	-0.125298	-0.118013	0.115493	0.779043	0.436897		Group4	FOXM1		2.64715e-31	0.00541819	3.78957e-10	0.0593091	0.0150293	0.000189378	1.63558e-07	1.78111e-11	0.16644	0.16644	5.97446e-05	0.932375	9.01883e-14	0.0164536	1.29796e-07	0.0215238	0.303145	0.0866563	0.106752	0.1145	1.45062e-39
n=188	NEK2	0.719787	1	0.449024	0.679496	0.35637	0.232019	0.556867	0.491296	0.237712	0.398442	0.398442	0.0674666	-0.131461	0.1362	-0.24947	-0.356045	0.0508237	-0.325711	0.0133996	-0.256767	0.228935	0.836291	0.488494		n=188	NEK2	2.64715e-31		1.0256e-10	8.23891e-27	5.18095e-07	0.00135578	1.05415e-16	8.1464e-13	0.00102049	1.48765e-08	1.48765e-08	0.357607	0.0721296	0.0623609	0.000555416	5.31456e-07	0.488523	5.0877e-06	0.855184	0.000375174	0.0015769	1.9888e-50
	CCT2	0.20208	0.449024	1	0.562261	0.10214	-0.0168727	0.649358	0.394925	0.0871438	0.605036	0.605036	0.000938837	-0.225801	-0.11515	-0.442548	-0.204065	0.0684294	-0.183417	0.170725	-0.335696	0.307352	0.296987	0.427335			CCT2	0.00541819	1.0256e-10		4.61235e-17	0.163081	0.818231	6.81707e-24	2.04105e-08	0.234381	3.72255e-20	3.72255e-20	0.989798	0.00183493	0.115589	2.03246e-10	0.00497028	0.350772	0.0117513	0.0191563	2.48296e-06	1.7835e-05	3.49292e-05
	ACTL6A	0.436528	0.679496	0.562261	1	0.372514	0.15666	0.675525	0.576228	0.188141	0.633279	0.633279	-0.11504	-0.129846	-0.0241838	-0.47682	-0.296697	0.0243672	-0.411035	0.0626486	-0.273224	0.403744	0.619566	0.499183			ACTL6A	3.78957e-10	8.23891e-27	4.61235e-17		1.40722e-07	0.0317964	2.08996e-26	5.05079e-18	0.00972125	1.8174e-22	1.8174e-22	0.115937	0.0757305	0.741832	4.59982e-12	3.55807e-05	0.739945	4.64902e-09	0.393047	0.000148414	9.1696e-09	2.57589e-21
	CCND2	0.137805	0.35637	0.10214	0.372514	1	0.251819	0.181891	0.368206	-0.0980014	0.25148	0.25148	-0.343459	-0.0386509	-0.237535	-0.236948	-0.0646319	-0.130273	-0.465039	-0.208503	-0.0421769	0.0625543	0.349939	-0.0881325			CCND2	0.0593091	5.18095e-07	0.163081	1.40722e-07		0.00049013	0.0124822	2.00657e-07	0.1809	0.000499087	0.000499087	1.39676e-06	0.59846	0.00102964	0.00106057	0.37821	0.0747658	1.77425e-11	0.00408639	0.565495	0.393761	8.5372e-07
	ABL1	0.177125	0.232019	-0.0168727	0.15666	0.251819	1	0.0491803	0.0506582	-0.0727788	0.0187668	0.0187668	-0.0381298	-0.0710126	-0.0776346	0.0416053	-0.00290554	-0.181215	-0.0579839	0.02638	-0.25457	-0.0605503	0.238278	0.0666399			ABL1	0.0150293	0.00135578	0.818231	0.0317964	0.00049013		0.502708	0.489942	0.320927	0.798241	0.798241	0.603404	0.332842	0.289613	0.570779	0.968433	0.012819	0.429295	0.71933	0.000422736	0.409119	0.000991701
	SYNCRIP	0.269	0.556867	0.649358	0.675525	0.181891	0.0491803	1	0.507854	0.137637	0.562595	0.562595	-0.050201	-0.19834	-0.0770515	-0.417583	-0.290762	-0.00426816	-0.399988	0.040742	-0.308005	0.426245	0.430939	0.54027			SYNCRIP	0.000189378	1.05415e-16	6.81707e-24	2.08996e-26	0.0124822	0.502708		1.01535e-13	0.0596225	4.37954e-17	4.37954e-17	0.493873	0.00636187	0.293261	2.49067e-09	5.16699e-05	0.953643	1.29304e-08	0.578805	1.70808e-05	1.0683e-09	6.68531e-10
	ITGB1	0.370696	0.491296	0.394925	0.576228	0.368206	0.0506582	0.507854	1	0.110912	0.370625	0.370625	0.0421955	-0.0579784	-0.0799941	-0.325049	-0.470327	0.0417332	-0.380185	-0.284709	-0.236586	0.192351	0.535613	0.282813			ITGB1	1.63558e-07	8.1464e-13	2.04105e-08	5.05079e-18	2.00657e-07	0.489942	1.01535e-13		0.129699	1.64515e-07	1.64515e-07	0.565323	0.429339	0.275159	5.33076e-06	9.74186e-12	0.569595	7.38598e-08	7.49601e-05	0.00108002	0.00818022	2.37825e-15
	ENAH	0.465005	0.237712	0.0871438	0.188141	-0.0980014	-0.0727788	0.137637	0.110912	1	-0.0488428	-0.0488428	0.170999	0.124668	0.463832	0.223838	-0.178484	0.173656	0.260565	-0.0648768	0.123207	0.243679	0.276179	0.247512			ENAH	1.78111e-11	0.00102049	0.234381	0.00972125	0.1809	0.320927	0.0596225	0.129699		0.505648	0.505648	0.0189614	0.0882662	2.03176e-11	0.00201562	0.0142604	0.017158	0.00030449	0.376402	0.0920865	0.000752184	0.000124846
	UMPS	0.101335	0.398442	0.605036	0.633279	0.25148	0.0187668	0.562595	0.370625	-0.0488428	1	1	-0.187712	-0.0730655	-0.175111	-0.528071	-0.193494	-0.00956929	-0.33526	0.0854461	-0.205693	0.323129	0.262158	0.31353			UMPS	0.16644	1.48765e-08	3.72255e-20	1.8174e-22	0.000499087	0.798241	4.37954e-17	1.64515e-07	0.505648		0	0.00989212	0.319019	0.0162351	6.82369e-15	0.00780137	0.896301	2.56342e-06	0.243656	0.00462784	6.09984e-06	0.000278699
											ADAM22	1	-0.187712	-0.0730655	-0.175111	-0.528071	-0.193494	-0.00956929	-0.33526	0.0854461	-0.205693	0.323129	0.262158	0.31353			ADAM22	0.16644	1.48765e-08	3.72255e-20	1.8174e-22	0.000499087	0.798241	4.37954e-17	1.64515e-07	0.505648	0		0.00989212	0.319019	0.0162351	6.82369e-15	0.00780137	0.896301	2.56342e-06	0.243656	0.00462784	6.09984e-06	0.000278699
											AEBP1	-0.187712	1	0.00971174	0.340589	0.326584	-0.111105	0.241734	0.215605	0.00142507	-0.0815428	-0.224465	0.171511	0.170928			AEBP1	5.97446e-05	0.357607	0.989798	0.115937	1.39676e-06	0.603404	0.493873	0.565323	0.0189614	0.00989212	0.00989212		0.894766	1.73096e-06	4.78312e-06	0.129032	0.00083149	0.00296309	0.984515	0.265943	0.00195626	0.0186018
											DHRS2	-0.0730655	0.00971174	1	0.176763	0.20574	0.0438232	0.0469488	0.190316	-0.0993	0.126035	-0.131527	-0.115048	-0.0648534			DHRS2	0.932375	0.0721296	0.00183493	0.0757305	0.59846	0.332842	0.00636187	0.429339	0.0882662	0.319019	0.319019	0.894766		0.0152397	0.00461821	0.550405	0.52231	0.00889594	0.175161	0.0848057	0.0719864	0.115912
											RAC3	-0.175111	0.340589	0.176763	1	0.540594	-0.181914	0.246565	0.139225	-0.227359	0.249665	0.0125461	0.224113	0.126653			RAC3	9.01883e-14	0.0623609	0.115589	0.741832	0.00102964	0.289613	0.293261	0.275159	2.03176e-11	0.0162351	0.0162351	1.73096e-06	0.0152397		1.16839e-15	0.0124711	0.000647268	0.0567128	0.00170225	0.000549703	0.864316	0.00198941
											SHANK1	-0.528071	0.326584	0.20574	0.540594	1	0.0411338	0.0931777	0.31935	-0.190921	0.281254	-0.259617	-0.0997718	-0.141407			SHANK1	0.0164536	0.000555416	2.03246e-10	4.59982e-12	0.00106057	0.570779	2.49067e-09	5.33076e-06	0.00201562	6.82369e-15	6.82369e-15	4.78312e-06	0.00461821	1.16839e-15		0.575156	0.203431	7.93135e-06	0.00867757	9.23504e-05	0.000320877	0.173109
											CYB5D2	-0.193494	-0.111105	0.0438232	-0.181914	0.0411338	1	0.0633417	0.324424	0.527363	0.302847	-0.111317	-0.363916	-0.309822			CYB5D2	1.29796e-07	5.31456e-07	0.00497028	3.55807e-05	0.37821	0.968433	5.16699e-05	9.74186e-12	0.0142604	0.00780137	0.00780137	0.129032	0.550405	0.0124711	0.575156		0.387823	5.57059e-06	7.52304e-15	2.39619e-05	0.128296	2.84233e-07
											IL27RA	-0.00956929	0.241734	0.0469488	0.246565	0.0931777	0.0633417	1	0.0888711	-0.120262	0.24811	-0.0470071	0.0712787	0.0667149			IL27RA	0.0215238	0.488523	0.350772	0.739945	0.0747658	0.012819	0.953643	0.569595	0.017158	0.896301	0.896301	0.00083149	0.52231	0.000647268	0.203431	0.387823		0.225201	0.100192	0.000596798	0.521793	0.331029
											DNAH2	-0.33526	0.215605	0.190316	0.139225	0.31935	0.324424	0.0888711	1	0.284079	0.121193	-0.244449	-0.302062	-0.160261			DNAH2	0.303145	5.0877e-06	0.0117513	4.64902e-09	1.77425e-11	0.429295	1.29304e-08	7.38598e-08	0.00030449	2.56342e-06	2.56342e-06	0.00296309	0.00889594	0.0567128	7.93135e-06	5.57059e-06	0.225201		7.78838e-05	0.0975715	0.000722755	2.52142e-05
											ZFP3	0.0854461	0.00142507	-0.0993	-0.227359	-0.190921	0.527363	-0.120262	0.284079	1	-0.245235	0.0814131	-0.0507259	0.0543226			ZFP3	0.0866563	0.855184	0.0191563	0.393047	0.00408639	0.71933	0.578805	7.49601e-05	0.376402	0.243656	0.243656	0.984515	0.175161	0.00170225	0.00867757	7.52304e-15	0.100192	7.78838e-05		0.000693808	0.266706	0.489361
											NRXN2	-0.205693	-0.0815428	0.126035	0.249665	0.281254	0.302847	0.24811	0.121193	-0.245235	1	-0.0454537	-0.204887	-0.287131			NRXN2	0.106752	0.000375174	2.48296e-06	0.000148414	0.565495	0.000422736	1.70808e-05	0.00108002	0.0920865	0.00462784	0.00462784	0.265943	0.0848057	0.000549703	9.23504e-05	2.39619e-05	0.000596798	0.0975715	0.000693808		0.535657	0.0047947
																					CD24	1	0.215802	0.398235			CD24	0.1145	0.0015769	1.7835e-05	9.1696e-09	0.393761	0.409119	1.0683e-09	0.00818022	0.000752184	6.09984e-06	6.09984e-06	0.00195626	0.0719864	0.864316	0.000320877	0.128296	0.521793	0.000722755	0.266706	0.535657		0.00293638
																					MKI67	0.215802	1	0.429023			MKI67	1.45062e-39	1.9888e-50	3.49292e-05	2.57589e-21	8.5372e-07	0.000991701	6.68531e-10	2.37825e-15	0.000124846	0.000278699	0.000278699	0.0186018	0.115912	0.00198941	0.173109	2.84233e-07	0.331029	2.52142e-05	0.489361	0.0047947	0.00293638
																					CDK6	0.398235	0.429023	1			CDK6	3.6491e-10	1.14612e-12	9.58775e-10	3.0639e-13	0.229095	0.363542	1.2241e-15	8.40804e-05	0.000615899	1.1802e-05	1.1802e-05	0.0190114	0.376574	0.0832781	0.052906	1.51374e-05	0.363001	0.0280235	0.459049	6.46554e-05	1.51579e-08	8.10187e-10
																					RATIO	0.4	0.9	0.7
[truncated: 1 more columns]

## Sheet: GBM 10-gene sign
TCGA_GBM	Spearman r	FOXM1	NEK2	CCT2	ACTL6A	CCND2	ABL1	SYNCRIP	ITGB1	ENAH	UMPS	ADAM22	AEBP1	DHRS2	RAC3	SHANK1	IL27RA	DNAH2	NRXN2	CD24	MKI67			p-value	FOXM1	NEK2	CCT2	ACTL6A	CCND2	ABL1	SYNCRIP	ITGB1	ENAH	UMPS	ADAM22	AEBP1	DHRS2	RAC3	SHANK1	IL27RA	DNAH2	NRXN2	CD24	MKI67
C	FOXM1	1	0.723058	0.274332	0.289051	0.246988	0.201254	0.300336	-0.0260759	0.245263	0.317702	0.0728477	0.0615761	0.0764778	0.0775568	-0.060967	0.0505574	-0.0829017	0.103632	0.105021	0.755794			FOXM1		1.75314e-33	8.81666e-05	3.46372e-05	0.000436635	0.00436675	1.63261e-05	0.714671	0.000480241	4.81887e-06	0.306531	0.387596	0.282989	0.276232	0.392317	0.478225	0.24438	0.145221	0.139877	4.45434e-38
n=199	NEK2	0.723058	1	0.316307	0.503352	0.0266134	-0.101266	0.163775	0.0147134	0.154564	0.366567	0.0343913	-0.112481	0.070198	0.11478	-0.0924624	0.0643628	-0.143195	-0.0112251	0.179022	0.596154			NEK2	1.75314e-33		5.33021e-06	3.52643e-14	0.709052	0.154682	0.0208104	0.836587	0.0292744	1.00949e-07	0.629638	0.113701	0.324505	0.10646	0.193975	0.366438	0.0436228	0.874964	0.011407	1.54887e-20
HG-U133A	CCT2	0.274332	0.316307	1	0.267866	0.201858	-0.00852903	0.171223	0.124642	0.0523969	0.42876	-0.236503	-0.141414	0.072831	0.297115	0.0142912	0.146292	-0.0950657	-0.227956	-0.0961194	0.193525			CCT2	8.81666e-05	5.33021e-06		0.000130749	0.00424828	0.904831	0.0156031	0.0794204	0.46234	2.64766e-10	0.000770723	0.0463328	0.306642	2.03018e-05	0.841213	0.0392254	0.181665	0.00120286	0.17685	0.00616738
	ACTL6A	0.289051	0.503352	0.267866	1	-0.062138	-0.225452	0.130418	-0.0373067	0.0155322	0.277218	-0.213261	-0.169396	-0.0766819	0.0301439	-0.234204	0.0254965	-0.0880471	-0.23127	0.123526	0.222729			ACTL6A	3.46372e-05	3.52643e-14	0.000130749		0.383271	0.00136632	0.0663527	0.600875	0.82763	7.37107e-05	0.00249177	0.0167625	0.281702	0.672551	0.000870125	0.720744	0.216222	0.0010141	0.0821695	0.00156689
	CCND2	0.246988	0.0266134	0.201858	-0.062138	1	0.211122	0.183739	0.0160431	0.155194	-0.00399117	0.203899	0.090967	0.00605756	0.133127	-0.0254096	-0.0357645	0.0292577	0.121377	-0.185656	0.17256			CCND2	0.000436635	0.709052	0.00424828	0.383271		0.00275979	0.00938267	0.822053	0.0286136	0.955383	0.00386923	0.201315	0.932329	0.06086	0.721656	0.616018	0.681646	0.0876806	0.00865576	0.0148001
	ABL1	0.201254	-0.101266	-0.00852903	-0.225452	0.211122	1	0.288905	-0.00414878	0.26476	0.0679908	-0.0709716	0.0761764	-0.00297244	-0.108434	-0.0421646	0.069694	-0.0959571	0.146102	-0.0865639	0.246917			ABL1	0.00436675	0.154682	0.904831	0.00136632	0.00275979		3.49689e-05	0.953623	0.000157444	0.339987	0.319188	0.284896	0.966764	0.127381	0.554305	0.327999	0.177585	0.0394848	0.22409	0.000438361
	SYNCRIP	0.300336	0.163775	0.171223	0.130418	0.183739	0.288905	1	-0.0406358	0.241875	0.336954	-0.0752384	0.00762297	0.0269773	-0.0438024	-0.225002	0.0293057	-0.213913	-0.106998	0.0313591	0.482318			SYNCRIP	1.63261e-05	0.0208104	0.0156031	0.0663527	0.00938267	3.49689e-05		0.56877	0.000577826	1.13625e-06	0.290886	0.914901	0.705257	0.53901	0.0013977	0.681152	0.00241496	0.132529	0.660158	5.45537e-13
	ITGB1	-0.0260759	0.0147134	0.124642	-0.0373067	0.0160431	-0.00414878	-0.0406358	1	-0.128151	0.0789906	0.00911225	0.0258102	0.160926	0.240357	0.204946	0.0613112	0.113088	-0.264457	-0.0687941	-0.0523566			ITGB1	0.714671	0.836587	0.0794204	0.600875	0.822053	0.953623	0.56877		0.0712555	0.267425	0.898357	0.717454	0.0231675	0.000627223	0.00368679	0.389644	0.111755	0.0001603	0.334299	0.462686
	ENAH	0.245263	0.154564	0.0523969	0.0155322	0.155194	0.26476	0.241875	-0.128151	1	0.105143	-0.00774023	0.362082	-0.180253	0.0154058	-0.114929	-0.184712	-0.166226	0.103501	0.124705	0.267747			ENAH	0.000480241	0.0292744	0.46234	0.82763	0.0286136	0.000157444	0.000577826	0.0712555		0.139412	0.913597	1.4801e-07	0.0108447	0.829011	0.106003	0.00900734	0.0189516	0.145732	0.0792661	0.00013169
	UMPS	0.317702	0.366567	0.42876	0.277218	-0.00399117	0.0679908	0.336954	0.0789906	0.105143	1	-0.13768	-0.0596262	0.0947495	0.180606	0.0474471	0.139244	-0.225687	-0.314229	-0.0278293	0.359697			UMPS	4.81887e-06	1.00949e-07	2.64766e-10	7.37107e-05	0.955383	0.339987	1.13625e-06	0.267425	0.139412		0.0524748	0.402831	0.183129	0.0106878	0.505742	0.049824	0.00135014	6.1886e-06	0.696401	1.80982e-07
											ADAM22	1	-0.0497092	0.193891	-0.0265373	-0.0429025	-0.124782	0.113442	0.212471	-0.00678697	0.0215731			ADAM22	0.306531	0.629638	0.000770723	0.00249177	0.00386923	0.319188	0.290886	0.898357	0.913597	0.0524748		0.485647	0.00606907	0.709847	0.547388	0.079081	0.110628	0.00258792	0.924204	0.762314
											AEBP1	-0.0497092	1	-0.189772	0.041286	-0.00543323	-0.0925933	-0.0577204	0.00325263	0.151981	0.110202			AEBP1	0.387596	0.113701	0.0463328	0.0167625	0.201315	0.284896	0.914901	0.717454	1.4801e-07	0.402831	0.485647		0.00726095	0.562597	0.93929	0.193341	0.418059	0.963633	0.0321199	0.121257
											DHRS2	0.193891	-0.189772	1	0.152864	0.202998	0.119033	0.0296292	0.0141153	0.038092	0.101803			DHRS2	0.282989	0.324505	0.306642	0.281702	0.932329	0.966764	0.705257	0.0231675	0.0108447	0.183129	0.00606907	0.00726095		0.0311221	0.00403252	0.0940226	0.677827	0.843142	0.593229	0.152493
											RAC3	-0.0265373	0.041286	0.152864	1	0.446795	0.234123	0.044943	-0.209703	0.0582976	0.0609496			RAC3	0.276232	0.10646	2.03018e-05	0.672551	0.06086	0.127381	0.53901	0.000627223	0.829011	0.0106878	0.709847	0.562597	0.0311221		3.71581e-11	0.000873843	0.528483	0.00295185	0.413412	0.392452
											SHANK1	-0.0429025	-0.00543323	0.202998	0.446795	1	0.192854	0.163638	-0.00548881	-0.0414786	-0.162823			SHANK1	0.392317	0.193975	0.841213	0.000870125	0.721656	0.554305	0.0013977	0.00368679	0.106003	0.505742	0.547388	0.93929	0.00403252	3.71581e-11		0.00635137	0.0209189	0.93867	0.560774	0.0215736
											IL27RA	-0.124782	-0.0925933	0.119033	0.234123	0.192854	1	0.0428225	-0.0912564	-0.0961665	0.0767578			IL27RA	0.478225	0.366438	0.0392254	0.720744	0.616018	0.327999	0.681152	0.389644	0.00900734	0.049824	0.079081	0.193341	0.0940226	0.000873843	0.00635137		0.548136	0.199879	0.176637	0.281225
											DNAH2	0.113442	-0.0577204	0.0296292	0.044943	0.163638	0.0428225	1	0.1113	0.00152353	-0.139773			DNAH2	0.24438	0.0436228	0.181665	0.216222	0.681646	0.177585	0.00241496	0.111755	0.0189516	0.00135014	0.110628	0.418059	0.677827	0.528483	0.0209189	0.548136		0.117571	0.982961	0.0489531
											NRXN2	0.212471	0.00325263	0.0141153	-0.209703	-0.00548881	-0.0912564	0.1113	1	-0.0557211	0.032741			NRXN2	0.145221	0.874964	0.00120286	0.0010141	0.0876806	0.0394848	0.132529	0.0001603	0.145732	6.1886e-06	0.00258792	0.963633	0.843142	0.00295185	0.93867	0.199879	0.117571		0.434392	0.646175
																			CD24	1	0.158738			CD24	0.139877	0.011407	0.17685	0.0821695	0.00865576	0.22409	0.660158	0.334299	0.0792661	0.696401	0.924204	0.0321199	0.593229	0.413412	0.560774	0.176637	0.982961	0.434392		0.025131
																			MKI67	0.158738	1			MKI67	4.45434e-38	1.54887e-20	0.00616738	0.00156689	0.0148001	0.000438361	5.45537e-13	0.462686	0.00013169	1.80982e-07	0.762314	0.121257	0.152493	0.392452	0.0215736	0.281225	0.0489531	0.646175	0.025131
																			RATIO	0	0.5
																			RATIO	0	0
TCGA_GBM	Spearman r	FOXM1	NEK2	CCT2	ACTL6A	CCND2	ABL1	SYNCRIP	ITGB1	ENAH	UMPS	ADAM22	AEBP1	DHRS2	RAC3	SHANK1	IL27RA	DNAH2	NRXN2	CD24	MKI67			p-value	FOXM1	NEK2	CCT2	ACTL6A	CCND2	ABL1	SYNCRIP	ITGB1	ENAH	UMPS	ADAM22	AEBP1	DHRS2	RAC3	SHANK1	IL27RA	DNAH2	NRXN2	CD24	MKI67
M	FOXM1	1	0.660738	0.307492	0.24526	0.113707	0.211523	0.193712	-0.0581857	0.269432	0.260364	-0.00579915	0.0298195	0.0836555	0.135534	-0.119456	0.0479029	0.0154331	0.0466673	0.0707125	0.787651			FOXM1		3.46007e-22	5.58008e-05	0.00144823	0.144654	0.00622455	0.0123957	0.456491	0.000447591	0.000704464	0.940889	0.702922	0.283917	0.0816692	0.125288	0.539959	0.843553	0.550476	0.365298	2.51938e-36
n=166	NEK2	0.660738	1	0.458353	0.579218	-0.236371	-0.174648	0.112095	0.0204945	0.143551	0.409062	-0.203101	-0.316527	0.150789	0.43692	0.08309	0.105295	0.0119315	-0.236831	0.273229	0.595565			NEK2	3.46007e-22		5.3065e-10	2.95752e-16	0.00216961	0.0244173	0.150473	0.793256	0.0650196	4.45248e-08	0.00867974	3.25729e-05	0.0524774	3.97371e-09	0.287196	0.176972	0.878737	0.00212542	0.000368431	2.5996e-17
HG-U133A	CCT2	0.307492	0.458353	1	0.319354	0.078188	-0.198962	0.239388	0.0667959	0.0871681	0.368848	-0.167338	-0.176657	0.119102	0.167949	0.00985761	-0.0660323	0.0199395	-0.177444	0.149798	0.215728			CCT2	5.58008e-05	5.3065e-10		2.74262e-05	0.31668	0.0101753	0.00189449	0.39252	0.264113	1.0089e-06	0.0311673	0.0227983	0.126419	0.0305479	0.899692	0.397965	0.798733	0.0221897	0.054066	0.00524808
	ACTL6A	0.24526	0.579218	0.319354	1	-0.322486	-0.43074	0.0134281	-0.00126188	0.0413915	0.349148	-0.440764	-0.308094	0.0918327	0.183803	0.129731	-0.032498	-0.0352697	-0.269393	0.288392	0.120798			ACTL6A	0.00144823	2.95752e-16	2.74262e-05		2.26209e-05	6.92285e-09	0.863666	0.987126	0.596466	4.01891e-06	2.79784e-09	5.38644e-05	0.239303	0.0177654	0.0957367	0.677664	0.6519	0.000448492	0.000164581	0.12107
	CCND2	0.113707	-0.236371	0.078188	-0.322486	1	0.387057	0.211407	-0.0578879	0.268936	-0.201989	0.230376	0.254757	-0.0959857	-0.0451666	-0.0811682	-0.109999	-0.0572726	0.423762	-0.124088	0.0177306			CCND2	0.144654	0.00216961	0.31668	2.26209e-05		2.58529e-07	0.00625364	0.458803	0.000459023	0.00906131	0.00282626	0.000925214	0.218627	0.56338	0.298529	0.158301	0.4636	1.27858e-08	0.111196	0.82063
	ABL1	0.211523	-0.174648	-0.198962	-0.43074	0.387057	1	0.307628	-0.195746	0.224443	-0.109426	0.200193	0.295253	-0.286328	-0.188567	-0.298119	-0.0238131	-0.121037	0.344557	-0.186689	0.309322			ABL1	0.00622455	0.0244173	0.0101753	6.92285e-09	2.58529e-07		5.53592e-05	0.0114894	0.00364821	0.160493	0.00970812	0.000112567	0.000184155	0.014973	9.57757e-05	0.76072	0.120331	5.47428e-06	0.0160245	5.01064e-05
	SYNCRIP	0.193712	0.112095	0.239388	0.0134281	0.211407	0.307628	1	-0.118592	0.327353	0.322245	0.0390908	0.0842219	-0.116325	0.0739013	-0.197474	0.0419962	-0.258312	-0.021873	0.00353772	0.282403			SYNCRIP	0.0123957	0.150473	0.00189449	0.863666	0.00625364	5.53592e-05		0.128064	1.66991e-05	2.29609e-05	0.617051	0.280658	0.13557	0.344021	0.0107659	0.591107	0.000778928	0.779694	0.963919	0.000227511
	ITGB1	-0.0581857	0.0204945	0.0667959	-0.00126188	-0.0578879	-0.195746	-0.118592	1	-0.237531	-0.0434864	0.038031	-0.0582932	0.209558	0.191598	0.270092	0.0898771	0.164278	-0.158639	-0.0535199	-0.0422587			ITGB1	0.456491	0.793256	0.39252	0.987126	0.458803	0.0114894	0.128064		0.00205984	0.577997	0.626635	0.455658	0.00673412	0.0134035	0.000432805	0.249499	0.0344319	0.0412086	0.493448	0.588789
	ENAH	0.269432	0.143551	0.0871681	0.0413915	0.268936	0.224443	0.327353	-0.237531	1	0.0552826	0.0696448	0.246918	-0.162621	0.0133704	-0.13693	-0.23432	-0.103306	0.262916	0.329979	0.24362			ENAH	0.000447591	0.0650196	0.264113	0.596466	0.000459023	0.00364821	1.66991e-05	0.00205984		0.479302	0.3726	0.00134089	0.0363176	0.864246	0.078547	0.00237672	0.185338	0.000621068	1.41455e-05	0.00156205
	UMPS	0.260364	0.409062	0.368848	0.349148	-0.201989	-0.109426	0.322245	-0.0434864	0.0552826	1	-0.141231	-0.256698	0.142425	0.199192	0.120879	0.135976	-0.207856	-0.339095	-0.00135239	0.219571			UMPS	0.000704464	4.45248e-08	1.0089e-06	4.01891e-06	0.00906131	0.160493	2.29609e-05	0.577997	0.479302		0.0695251	0.000842468	0.0671765	0.0100864	0.120818	0.0806696	0.00720504	7.85653e-06	0.986203	0.00447798
											ADAM22	1	0.191873	0.0552959	-0.0252363	-0.110203	-0.207803	0.135337	0.142329	-0.0913237	0.0110264			ADAM22	0.940889	0.00867974	0.0311673	2.79784e-09	0.00282626	0.00970812	0.617051	0.626635	0.3726	0.0695251		0.0132684	0.479196	0.746891	0.157523	0.00722031	0.0821169	0.0673626	0.241929	0.887873
											AEBP1	0.191873	1	-0.240581	-0.260182	-0.241136	-0.191862	0.0523156	0.338009	0.069423	0.047533			AEBP1	0.702922	3.25729e-05	0.0227983	5.38644e-05	0.000925214	0.000112567	0.280658	0.455658	0.00134089	0.000842468	0.0132684		0.00179481	0.000710808	0.00175012	0.0132736	0.503238	8.43496e-06	0.374128	0.543097
											DHRS2	0.0552959	-0.240581	1	0.336863	0.303156	0.0225184	0.0522015	-0.201555	0.0762087	0.0635689			DHRS2	0.283917	0.0524774	0.126419	0.239303	0.218627	0.000184155	0.13557	0.00673412	0.0363176	0.0671765	0.479196	0.00179481		9.08877e-06	7.18072e-05	0.773367	0.50417	0.00921402	0.329123	0.415838
											RAC3	-0.0252363	-0.260182	0.336863	1	0.520992	0.180888	0.00331473	-0.2511	0.189142	0.152634			RAC3	0.0816692	3.97371e-09	0.0305479	0.0177654	0.56338	0.014973	0.344021	0.0134035	0.864246	0.0100864	0.746891	0.000710808	9.08877e-06		6.20538e-13	0.0196878	0.966192	0.00110166	0.0146639	0.0496223
											SHANK1	-0.110203	-0.241136	0.303156	0.520992	1	0.192868	0.0590119	-0.208888	0.00755685	-0.183338			SHANK1	0.125288	0.287196	0.899692	0.0957367	0.298529	9.57757e-05	0.0107659	0.000432805	0.078547	0.120818	0.157523	0.00175012	7.18072e-05	6.20538e-13		0.0127895	0.450112	0.00691601	0.923021	0.0180603
											IL27RA	-0.207803	-0.191862	0.0225184	0.180888	0.192868	1	-0.148199	-0.0985539	-0.199406	0.0457727			IL27RA	0.539959	0.176972	0.397965	0.677664	0.158301	0.76072	0.591107	0.249499	0.00237672	0.0806696	0.00722031	0.0132736	0.773367	0.0196878	0.0127895		0.056713	0.206495	0.0100045	0.558151
											DNAH2	0.135337	0.0523156	0.0522015	0.00331473	0.0590119	-0.148199	1	0.0431348	0.1008	0.00957429			DNAH2	0.843553	0.878737	0.798733	0.6519	0.4636	0.120331	0.000778928	0.0344319	0.185338	0.00720504	0.0821169	0.503238	0.50417	0.966192	0.450112	0.056713		0.581078	0.196291	0.902561
											NRXN2	0.142329	0.338009	-0.201555	-0.2511	-0.208888	-0.0985539	0.0431348	1	0.0257898	-0.0214349			NRXN2	0.550476	0.00212542	0.0221897	0.000448492	1.27858e-08	5.47428e-06	0.779694	0.0412086	0.000621068	7.85653e-06	0.0673626	8.43496e-06	0.00921402	0.00110166	0.00691601	0.206495	0.581078		0.741534	0.783997
																			CD24	1	0.0642785			CD24	0.365298	0.000368431	0.054066	0.000164581	0.111196	0.0160245	0.963919	0.493448	1.41455e-05	0.986203	0.241929	0.374128	0.329123	0.0146639	0.923021	0.0100045	0.196291	0.741534		0.410643
																			MKI67	0.0642785	1			MKI67	2.51938e-36	2.5996e-17	0.00524808	0.12107	0.82063	5.01064e-05	0.000227511	0.588789	0.00156205	0.00447798	0.887873	0.543097	0.415838	0.0496223	0.0180603	0.558151	0.902561	0.783997	0.410643
																			RATIO	0.3	0.4
																			RATIO	0	0
TCGA_GBM	Spearman r	FOXM1	NEK2	CCT2	ACTL6A	CCND2	ABL1	SYNCRIP	ITGB1	ENAH	UMPS	ADAM22	AEBP1	DHRS2	RAC3	SHANK1	IL27RA	DNAH2	NRXN2	CD24	MKI67			p-value	FOXM1	NEK2	CCT2	ACTL6A	CCND2	ABL1	SYNCRIP	ITGB1	ENAH	UMPS	ADAM22	AEBP1	DHRS2	RAC3	SHANK1	IL27RA	DNAH2	NRXN2	CD24	MKI67
PN	FOXM1	1	0.696186	0.465994	0.199485	0.398509	0.328287	0.593846	-0.0572572	0.0372117	0.433835	0.0116867	0.132565	-0.117145	0.133734	-0.134083	0.160474	-0.101427	-0.0790426	0.0238873	0.848116			FOXM1		5.95551e-25	3.64301e-10	0.0106809	1.37492e-07	1.88401e-05	6.54575e-17	0.46785	0.637216	7.24115e-09	0.882293	0.0916215	0.136426	0.0887717	0.0879345	0.0407263	0.197642	0.315884	0.762142	2.82951e-46
n=163	NEK2	0.696186	1	0.583764	0.447287	0.145258	0.0370288	0.350779	0.00830468	-0.0956491	0.481528	-0.0391916	-0.0708404	-0.00754264	0.255793	-0.0876797	0.111477	-0.0787037	-0.314504	0.0719404	0.642276			NEK2	5.95551e-25		2.87418e-16	2.15302e-09	0.0643014	0.638873	4.41737e-06	0.916207	0.224536	7.66206e-11	0.619397	0.368867	0.923871	0.000982055	0.26573	0.156568	0.31797	4.33864e-05	0.361459	2.45707e-20
HG-U133A	CCT2	0.465994	0.583764	1	0.377129	0.223922	0.0442445	0.381743	-0.0319067	0.0524452	0.556536	-0.00541315	-0.151666	-0.0251412	0.183722	-0.122887	-0.0833347	-0.0289432	-0.192994	0.187618	0.438215			CCT2	3.64301e-10	2.87418e-16		6.96723e-07	0.00406044	0.574932	4.95647e-07	0.685974	0.506127	1.22329e-14	0.945325	0.0532811	0.750059	0.0188959	0.118108	0.290238	0.713802	0.0135769	0.0164736	4.90677e-09
	ACTL6A	0.199485	0.447287	0.377129	1	0.0786352	-0.257068	0.0275741	0.0322613	-0.087907	0.343926	-0.236757	-0.0828693	0.116959	0.188642	-0.0934198	-0.0782306	-0.209544	-0.393741	0.26607	0.127992			ACTL6A	0.0106809	2.15302e-09	6.96723e-07		0.318393	0.000924278	0.726789	0.68267	0.264488	6.95515e-06	0.00234366	0.29295	0.137053	0.0158835	0.235575	0.320897	0.00726254	1.99437e-07	0.000969238	0.103478
	CCND2	0.398509	0.145258	0.223922	0.0786352	1	0.26412	0.228497	-0.0526961	0.219528	0.131546	0.206872	0.26172	-0.0100407	0.0638756	-0.00973173	-0.0210041	-0.0113639	0.0615617	0.0287767	0.281951			CCND2	1.37492e-07	0.0643014	0.00406044	0.318393		0.000657261	0.00334926	0.504092	0.00486855	0.0941652	0.00805965	0.000738896	0.898776	0.417905	0.901875	0.790141	0.885522	0.435003	0.715376	0.000266077
	ABL1	0.328287	0.0370288	0.0442445	-0.257068	0.26412	1	0.43443	-0.233389	0.530049	0.00646197	0.276627	0.104185	-0.0869969	-0.0289777	-0.187066	0.040929	-0.141555	0.439264	0.0244249	0.407832			ABL1	1.88401e-05	0.638873	0.574932	0.000924278	0.000657261		6.87068e-09	0.00271489	3.43537e-13	0.934753	0.000350813	0.185663	0.269485	0.713475	0.0167997	0.603941	0.0714781	4.46674e-09	0.756954	6.53215e-08
	SYNCRIP	0.593846	0.350779	0.381743	0.0275741	0.228497	0.43443	1	-0.0885736	0.242118	0.401338	0.0494305	0.0717548	-0.112897	-0.0210623	-0.165438	0.0434103	-0.0028777	0.110878	0.130156	0.659664			SYNCRIP	6.54575e-17	4.41737e-06	4.95647e-07	0.726789	0.00334926	6.87068e-09		0.260869	0.00184674	1.09963e-07	0.530913	0.362702	0.151323	0.789573	0.0348171	0.582169	0.970918	0.158819	0.0977247	1.01231e-21
	ITGB1	-0.0572572	0.00830468	-0.0319067	0.0322613	-0.0526961	-0.233389	-0.0885736	1	-0.150752	0.022937	0.0226731	-0.0171317	0.134798	0.169512	0.087547	0.0350046	0.155766	-0.254042	-0.0388161	-0.010067			ITGB1	0.46785	0.916207	0.685974	0.68267	0.504092	0.00271489	0.260869		0.0547499	0.771339	0.773898	0.828165	0.0862385	0.0305252	0.266457	0.657328	0.0470867	0.00106681	0.62276	0.898512
	ENAH	0.0372117	-0.0956491	0.0524452	-0.087907	0.219528	0.530049	0.242118	-0.150752	1	-0.0761283	0.263105	0.00456106	-0.027498	-0.121762	-0.0655465	-0.260415	0.0620361	0.363571	0.161675	0.183082			ENAH	0.637216	0.224536	0.506127	0.264488	0.00486855	3.43537e-13	0.00184674	0.0547499		0.334113	0.000690715	0.953921	0.727514	0.121537	0.405807	0.000787108	0.431465	1.8394e-06	0.0392242	0.0193221
	UMPS	0.433835	0.481528	0.556536	0.343926	0.131546	0.00646197	0.401338	0.022937	-0.0761283	1	-0.0226419	0.0439078	-0.0226709	0.236305	-0.0481003	0.0759959	0.00784197	-0.287931	0.00713254	0.452928			UMPS	7.24115e-09	7.66206e-11	1.22329e-14	6.95515e-06	0.0941652	0.934753	1.09963e-07	0.771339	0.334113		0.774201	0.577848	0.773919	0.00239063	0.54204	0.334956	0.92086	0.000193765	0.927999	1.27426e-09
											ADAM22	1	-0.290897	0.162889	-0.0264575	0.0313802	-0.172061	0.11592	0.102875	0.0754349	0.0826617			ADAM22	0.882293	0.619397	0.945325	0.00234366	0.00805965	0.000350813	0.530913	0.773898	0.000690715	0.774201		0.000165129	0.0377534	0.737439	0.690888	0.0280756	0.140602	0.191288	0.338547	0.294165
											AEBP1	-0.290897	1	-0.283078	-0.1445	-0.169686	0.256692	-0.0308206	0.116045	-0.146094	0.0318955			AEBP1	0.0916215	0.368867	0.0532811	0.29295	0.000738896	0.185663	0.362702	0.828165	0.953921	0.577848	0.000165129		0.000250777	0.0657196	0.0303524	0.000940978	0.696126	0.140172	0.0627668	0.686078
											DHRS2	0.162889	-0.283078	1	0.252567	0.203582	-0.0605767	-0.0111312	-0.166269	0.176013	-0.0221818			DHRS2	0.136426	0.923871	0.750059	0.137053	0.898776	0.269485	0.151323	0.0862385	0.727514	0.773919	0.0377534	0.000250777		0.00114339	0.00914686	0.442401	0.887851	0.033902	0.0246099	0.778669
											RAC3	-0.0264575	-0.1445	0.252567	1	0.289347	0.0937399	-0.0413075	-0.113812	0.106265	0.0905297			RAC3	0.0887717	0.000982055	0.0188959	0.0158835	0.417905	0.713475	0.789573	0.0305252	0.121537	0.00239063	0.737439	0.0657196	0.00114339		0.000179559	0.233966	0.600596	0.148017	0.176989	0.250444
											SHANK1	0.0313802	-0.169686	0.203582	0.289347	1	0.110082	0.221135	0.000570824	-0.0575756	-0.144068			SHANK1	0.0879345	0.26573	0.118108	0.235575	0.901875	0.0167997	0.0348171	0.266457	0.405807	0.54204	0.690888	0.0303524	0.00914686	0.000179559		0.161852	0.00455762	0.99423	0.465375	0.0665405
											IL27RA	-0.172061	0.256692	-0.0605767	0.0937399	0.110082	1	0.0169461	0.0565337	-0.350162	0.0793722			IL27RA	0.0407263	0.156568	0.290238	0.320897	0.790141	0.603941	0.582169	0.657328	0.000787108	0.334956	0.0280756	0.000940978	0.442401	0.233966	0.161852		0.829998	0.473502	4.60393e-06	0.313864
											DNAH2	0.11592	-0.0308206	-0.0111312	-0.0413075	0.221135	0.0169461	1	0.0221903	-0.130553	-0.0674575			DNAH2	0.197642	0.31797	0.713802	0.00726254	0.885522	0.0714781	0.970918	0.0470867	0.431465	0.92086	0.140602	0.696126	0.887851	0.600596	0.00455762	0.829998		0.778587	0.0966965	0.392226
											NRXN2	0.102875	0.116045	-0.166269	-0.113812	0.000570824	0.0565337	0.0221903	1	-0.209379	-0.0798516			NRXN2	0.315884	4.33864e-05	0.0135769	1.99437e-07	0.435003	4.46674e-09	0.158819	0.00106681	1.8394e-06	0.000193765	0.191288	0.140172	0.033902	0.148017	0.99423	0.473502	0.778587		0.00730972	0.310941
																			CD24	1	0.0799125			CD24	0.762142	0.361459	0.0164736	0.000969238	0.715376	0.756954	0.0977247	0.62276	0.0392242	0.927999	0.338547	0.0627668	0.0246099	0.176989	0.465375	4.60393e-06	0.0966965	0.00730972		0.31057
																			MKI67	0.0799125	1			MKI67	2.82951e-46	2.45707e-20	4.90677e-09	0.103478	0.000266077	6.53215e-08	1.01231e-21	0.898512	0.0193221	1.27426e-09	0.294165	0.686078	0.778669	0.250444	0.0665405	0.313864	0.392226	0.310941	0.31057
																			RATIO	0.1	0.7
																			RATIO	0	0
TCGA_GBM	Spearman r	FOXM1	NEK2	CCT2	ACTL6A	CCND2	ABL1	SYNCRIP	ITGB1	ENAH	UMPS	ADAM22	AEBP1	DHRS2	RAC3	SHANK1	IL27RA	DNAH2	NRXN2	CD24	MKI67			p-value	FOXM1	NEK2	CCT2	ACTL6A	CCND2	ABL1	SYNCRIP	ITGB1	ENAH	UMPS	ADAM22	AEBP1	DHRS2	RAC3	SHANK1	IL27RA	DNAH2	NRXN2	CD24	MKI67
IDHwt	FOXM1	1	0.716281	0.440249	0.285085	0.272416	0.264001	0.384918	-0.0979158	0.318311	0.362913	0.109092	-0.0620164	0.0863571	0.206653	-0.0678135	0.0408926	-0.0484554	0.233851	0.153159	0.79379			FOXM1		2.60068e-59	6.32674e-19	2.49238e-08	1.06034e-07	2.6657e-07	1.76981e-14	0.0602393	3.91682e-10	6.27286e-13	0.0361944	0.234677	0.0976544	6.34887e-05	0.193693	0.433519	0.353312	5.6257e-06	0.00318267	2.89717e-81
n=369	NEK2	0.716281	1	0.468533	0.552454	-0.020111	-0.0923443	0.192067	0.0053002	0.207454	0.427267	0.00736222	-0.332356	0.199867	0.365703	0.040373	0.0498542	-0.0584536	0.0229053	0.309806	0.632646			NEK2	2.60068e-59		1.55787e-21	7.1613e-31	0.700202	0.0764536	0.000205975	0.919178	5.93696e-05	8.30648e-18	0.887913	5.76101e-11	0.000110923	4.04999e-13	0.43939	0.339571	0.262711	0.66098	1.19256e-09	1.1891e-42
HG-U133A	CCT2	0.440249	0.468533	1	0.328802	0.308929	-0.0232014	0.268757	0.0172492	0.154281	0.397358	-0.0355404	-0.243939	0.109141	0.275853	0.00453783	-0.0579997	-0.0325655	0.0491483	0.0825297	0.306257			CCT2	6.32674e-19	1.55787e-21		9.44472e-11	1.33481e-09	0.656874	1.58941e-07	0.741213	0.00296456	2.08414e-15	0.49612	2.11776e-06	0.0361101	7.2106e-08	0.930772	0.266442	0.532886	0.346462	0.113498	1.87806e-09
	ACTL6A	0.285085	0.552454	0.328802	1	-0.0999176	-0.308686	0.0557889	-0.051973	0.0263229	0.346293	-0.202284	-0.315424	0.117713	0.2066	-0.0216053	-0.0160788	-0.0809368	-0.157049	0.247775	0.179334			ACTL6A	2.49238e-08	7.1613e-31	9.44472e-11		0.0551562	1.37714e-09	0.28513	0.319418	0.614248	7.79022e-12	9.11195e-05	5.73853e-10	0.0237358	6.37675e-05	0.67912	0.758208	0.120658	0.00248324	1.44428e-06	0.000537552
	CCND2	0.272416	-0.020111	0.308929	-0.0999176	1	0.287084	0.311793	-0.11487	0.259616	-0.0273035	0.287902	0.137062	-0.0585365	0.0699235	-0.0833514	-0.151704	-0.056581	0.336822	-0.177389	0.134577			CCND2	1.06034e-07	0.700202	1.33481e-09	0.0551562		1.97007e-08	9.22292e-10	0.0273553	4.25652e-07	0.601113	1.78827e-08	0.00837939	0.262034	0.180157	0.109937	0.00348714	0.278335	3.06756e-11	0.000618968	0.00964929
	ABL1	0.264001	-0.0923443	-0.0232014	-0.308686	0.287084	1	0.395059	-0.189857	0.355076	-0.0360201	0.0278844	0.247592	-0.243723	-0.194444	-0.232219	-0.00775224	-0.135713	0.362843	-0.085343	0.327143			ABL1	2.6657e-07	0.0764536	0.656874	1.37714e-09	1.97007e-08		3.11573e-15	0.000244385	2.09581e-12	0.490321	0.593392	1.47114e-06	2.16368e-06	0.000170998	6.56257e-06	0.882017	0.00904867	6.34137e-13	0.10167	1.18701e-10
	SYNCRIP	0.384918	0.192067	0.268757	0.0557889	0.311793	0.395059	1	-0.0766355	0.387338	0.31616	0.0763484	0.0158473	-0.0522948	0.0277756	-0.215075	-0.0174402	-0.157926	0.151727	0.0471646	0.497388			SYNCRIP	1.76981e-14	0.000205975	1.58941e-07	0.28513	9.22292e-10	3.11573e-15		0.141755	1.1757e-14	5.2084e-10	0.143258	0.761582	0.316427	0.594834	3.09598e-05	0.738453	0.0023464	0.00348201	0.366297	1.85873e-24
	ITGB1	-0.0979158	0.0053002	0.0172492	-0.051973	-0.11487	-0.189857	-0.0766355	1	-0.213571	0.0638068	0.059617	-0.0375458	0.190517	0.184097	0.222804	0.0758899	0.172757	-0.298217	-0.065868	-0.0789279			ITGB1	0.0602393	0.919178	0.741213	0.319418	0.0273553	0.000244385	0.141755		3.52677e-05	0.221414	0.253315	0.472118	0.000232265	0.000378246	1.56155e-05	0.145683	0.00086103	5.13961e-09	0.206819	0.130185
	ENAH	0.318311	0.207454	0.154281	0.0263229	0.259616	0.355076	0.387338	-0.213571	1	0.104184	0.0598955	0.203891	-0.155602	-0.0234904	-0.124364	-0.213676	-0.0492487	0.331916	0.225477	0.334802			ENAH	3.91682e-10	5.93696e-05	0.00296456	0.614248	4.25652e-07	2.09581e-12	1.1757e-14	3.52677e-05		0.045504	0.2511	7.98483e-05	0.00272518	0.652878	0.016842	3.4952e-05	0.345477	6.12718e-11	1.22538e-05	4.08452e-11
	UMPS	0.362913	0.427267	0.397358	0.346293	-0.0273035	-0.0360201	0.31616	0.0638068	0.104184	1	-0.0880042	-0.198304	0.106218	0.241976	0.13032	0.0688394	-0.1147	-0.204725	0.083967	0.367148			UMPS	6.27286e-13	8.30648e-18	2.08414e-15	7.79022e-12	0.601113	0.490321	5.2084e-10	0.221414	0.045504		0.0914023	0.000125806	0.0414272	2.56997e-06	0.0122253	0.187022	0.027587	7.45351e-05	0.107327	3.2234e-13
											ADAM22	1	-0.0207958	0.131425	0.00298	-0.0844723	-0.24877	0.17667	0.263563	-0.0236162	0.0954279			ADAM22	0.0361944	0.887913	0.49612	9.11195e-05	1.78827e-08	0.593392	0.143258	0.253315	0.2511	0.0914023		0.69051	0.011504	0.954506	0.105221	1.30639e-06	0.000651886	2.79454e-07	0.651142	0.06709
											AEBP1	-0.0207958	1	-0.275521	-0.201399	-0.183335	-0.0744964	-0.0021111	0.078224	-0.0562909	-0.0579911			AEBP1	0.234677	5.76101e-11	2.11776e-06	5.73853e-10	0.00837939	1.47114e-06	0.761582	0.472118	7.98483e-05	0.000125806	0.69051		7.4861e-08	9.79485e-05	0.000400347	0.153246	0.967762	0.133657	0.280811	0.266513
											DHRS2	0.131425	-0.275521	1	0.300164	0.264741	0.046607	0.0195387	-0.11275	0.125558	0.0992503			DHRS2	0.0976544	0.000110923	0.0361101	0.0237358	0.262034	2.16368e-06	0.316427	0.000232265	0.00272518	0.0414272	0.011504	7.4861e-08		4.03877e-09	2.46131e-07	0.371997	0.708339	0.0303553	0.0158107	0.0568097
											RAC3	0.00298	-0.201399	0.300164	1	0.485795	0.0912617	0.024323	-0.0878469	0.224245	0.187649			RAC3	6.34887e-05	4.04999e-13	7.2106e-08	6.37675e-05	0.180157	0.000170998	0.594834	0.000378246	0.652878	2.56997e-06	0.954506	9.79485e-05	4.03877e-09		2.99992e-23	0.0799825	0.64142	0.0919851	1.37078e-05	0.000289362
											SHANK1	-0.0844723	-0.183335	0.264741	0.485795	1	0.201849	0.11738	-0.130994	0.0301188	-0.0941767			SHANK1	0.193693	0.43939	0.930772	0.67912	0.109937	6.56257e-06	3.09598e-05	1.56155e-05	0.016842	0.0122253	0.105221	0.000400347	2.46131e-07	2.99992e-23		9.44194e-05	0.0241371	0.0117813	0.564121	0.0707693
											IL27RA	-0.24877	-0.0744964	0.046607	0.0912617	0.201849	1	-0.0152359	-0.131794	-0.136531	0.0435522			IL27RA	0.433519	0.339571	0.266442	0.758208	0.00348714	0.882017	0.738453	0.145683	3.4952e-05	0.187022	1.30639e-06	0.153246	0.371997	0.0799825	9.44194e-05		0.770519	0.011272	0.00863738	0.404187
											DNAH2	0.17667	-0.0021111	0.0195387	0.024323	0.11738	-0.0152359	1	0.0201487	0.0386385	-0.019816			DNAH2	0.353312	0.262711	0.532886	0.120658	0.278335	0.00904867	0.0023464	0.00086103	0.345477	0.027587	0.000651886	0.967762	0.708339	0.64142	0.0241371	0.770519		0.699667	0.459313	0.704392
											NRXN2	0.263563	0.078224	-0.11275	-0.0878469	-0.130994	-0.131794	0.0201487	1	-0.0330737	0.176412			NRXN2	5.6257e-06	0.66098	0.346462	0.00248324	3.06756e-11	6.34137e-13	0.00348201	5.13961e-09	6.12718e-11	7.45351e-05	2.79454e-07	0.133657	0.0303553	0.0919851	0.0117813	0.011272	0.699667		0.52651	0.00066405
																			CD24	1	0.234422			CD24	0.00318267	1.19256e-09	0.113498	1.44428e-06	0.000618968	0.10167	0.366297	0.206819	1.22538e-05	0.107327	0.651142	0.280811	0.0158107	1.37078e-05	0.564121	0.00863738	0.459313	0.52651		5.32911e-06
																			MKI67	0.234422	1			MKI67	2.89717e-81	1.1891e-42	1.87806e-09	0.000537552	0.00964929	1.18701e-10	1.85873e-24	0.130185	4.08452e-11	3.2234e-13	0.06709	0.266513	0.0568097	0.000289362	0.0707693	0.404187	0.704392	0.00066405	5.32911e-06
																			RATIO	0.1	0.7
																			RATIO	0	0
TCGA_GBM	Spearman r	FOXM1	NEK2	CCT2	ACTL6A	CCND2	ABL1	SYNCRIP	ITGB1	ENAH	UMPS	ADAM22	AEBP1	DHRS2	RAC3	SHANK1	IL27RA	DNAH2	NRXN2	CD24	MKI67			p-value	FOXM1	NEK2	CCT2	ACTL6A	CCND2	ABL1	SYNCRIP	ITGB1	ENAH	UMPS	ADAM22	AEBP1	DHRS2	RAC3	SHANK1	IL27RA	DNAH2	NRXN2	CD24	MKI67
IDHmut	FOXM1	1	0.784514	0.531984	0.374458	0.411392	0.451886	0.684837	0.0344866	0.0260318	0.629881	0.0685282	0.129937	0.336411	0.0930026	-0.117922	-0.165758	-0.0275923	-0.108132	0.477472	0.905329			FOXM1		2.88653e-07	0.00248033	0.041481	0.0239083	0.0121803	2.98572e-05	0.856432	0.891389	0.000191566	0.718983	0.493747	0.0691103	0.624974	0.534855	0.381359	0.88492	0.569512	0.00762525	6.3267e-12
n=30	NEK2	0.784514	1	0.676974	0.591101	0.169299	0.260512	0.5604	0.12614	-0.130145	0.699221	0.0100111	-0.0349277	0.184427	0.198665	-0.0540601	-0.0051168	-0.0903326	-0.386429	0.583982	0.867408			NEK2	2.88653e-07		3.9887e-05	0.000582585	0.371125	0.164409	0.00127823	0.506561	0.49305	1.71696e-05	0.958127	0.854615	0.329248	0.292601	0.776621	0.978591	0.634986	0.0349145	0.000703883	5.54873e-10
HG-U133A	CCT2	0.531984	0.676974	1	0.45584	0.199555	0.0989989	0.503893	0.0723026	0.0442714	0.870968	0.0331479	0.0206897	0.242714	-0.12436	-0.184872	-0.0264739	-0.055401	-0.318354	0.438487	0.612013			CCT2	0.00248033	3.9887e-05		0.0113553	0.2904	0.602729	0.00452573	0.704177	0.816309	3.87871e-10	0.861951	0.913585	0.19624	0.512625	0.328062	0.889556	0.771225	0.0864306	0.0153582	0.000325605
	ACTL6A	0.374458	0.591101	0.45584	1	0.100779	-0.189766	0.135929	-0.0580645	-0.0585095	0.492325	-0.390434	-0.259622	0.228476	0.0794216	-0.280089	-0.100779	-0.391812	-0.608899	0.468298	0.45673			ACTL6A	0.041481	0.000582585	0.0113553		0.596192	0.315189	0.473861	0.760537	0.758756	0.00571555	0.0329155	0.165907	0.224602	0.676543	0.133844	0.596192	0.0322492	0.000355993	0.00905573	0.0111762
	CCND2	0.411392	0.169299	0.199555	0.100779	1	0.462514	-0.018465	-0.0576196	0.19733	0.187987	0.242714	0.23871	0.165295	-0.148387	-0.108788	0.0464961	-0.0182445	0.0963293	0.0451613	0.316574			CCND2	0.0239083	0.371125	0.2904	0.596192		0.0100691	0.922848	0.762319	0.295922	0.319834	0.19624	0.203953	0.38271	0.433885	0.567161	0.807246	0.923766	0.612591	0.812681	0.0883024
	ABL1	0.451886	0.260512	0.0989989	-0.189766	0.462514	1	0.442937	-0.243604	0.371746	0.116352	0.704561	0.00600667	0.195551	0.148387	0.00111235	0.0286986	-0.308599	0.544828	0.0736374	0.461624			ABL1	0.0121803	0.164409	0.602729	0.315189	0.0100691		0.0142342	0.194554	0.0430973	0.540346	1.38682e-05	0.974869	0.300387	0.433885	0.995345	0.880339	0.0970703	0.00185139	0.698966	0.0102332
	SYNCRIP	0.684837	0.5604	0.503893	0.135929	-0.018465	0.442937	1	-0.192881	0.181758	0.564405	0.230256	-0.0224694	0.121246	0.19911	0.0171301	-0.203115	-0.0892202	0.0740823	0.520356	0.655617			SYNCRIP	2.98572e-05	0.00127823	0.00452573	0.473861	0.922848	0.0142342		0.307163	0.336419	0.00115867	0.220913	0.906182	0.523321	0.291499	0.92841	0.281702	0.639176	0.697232	0.00320108	8.40066e-05
	ITGB1	0.0344866	0.12614	0.0723026	-0.0580645	-0.0576196	-0.243604	-0.192881	1	-0.444716	0.0513904	-0.186207	0.293437	0.0117909	0.131034	0.109677	0.341491	0.253198	-0.336596	-0.0304783	0.0175751			ITGB1	0.856432	0.506561	0.704177	0.760537	0.762319	0.194554	0.307163		0.0138042	0.787395	0.32452	0.115534	0.950691	0.490072	0.563975	0.0647605	0.177011	0.0689479	0.872976	0.926556
	ENAH	0.0260318	-0.130145	0.0442714	-0.0585095	0.19733	0.371746	0.181758	-0.444716	1	0.0914349	0.282759	0.0157953	-0.0215795	-0.346385	-0.387319	-0.34416	-0.236734	0.495439	-0.0260289	-0.0295884			ENAH	0.891389	0.49305	0.816309	0.758756	0.295922	0.0430973	0.336419	0.0138042		0.630845	0.130022	0.933976	0.909883	0.0607742	0.0344621	0.0625616	0.207834	0.00537162	0.891401	0.876656
	UMPS	0.629881	0.699221	0.870968	0.492325	0.187987	0.116352	0.564405	0.0513904	0.0914349	1	-0.0487208	-0.00378198	0.264071	-0.114572	-0.134149	-0.0389321	-0.0843253	-0.285873	0.49099	0.673415			UMPS	0.000191566	1.71696e-05	3.87871e-10	0.00571555	0.319834	0.540346	0.00115867	0.787395	0.630845		0.798208	0.984175	0.158512	0.546601	0.479723	0.838153	0.657741	0.125665	0.00586859	4.5347e-05
											ADAM22	1	-0.0932147	0.0682981	0.166185	-0.000222469	0.0393771	-0.121927	0.470078	0.0883204	0.123915			ADAM22	0.718983	0.958127	0.861951	0.0329155	0.19624	1.38682e-05	0.220913	0.32452	0.130022	0.798208		0.624182	0.719888	0.380118	0.999069	0.836328	0.520974	0.0087618	0.642573	0.514146
											AEBP1	-0.0932147	1	-0.302781	-0.149722	0.0380423	0.234705	0.485705	-0.0424917	-0.132814	0.025584			AEBP1	0.493747	0.854615	0.913585	0.165907	0.203953	0.974869	0.906182	0.115534	0.933976	0.984175	0.624182		0.103872	0.429714	0.841806	0.211871	0.00650928	0.823576	0.484145	0.893247
											DHRS2	0.0682981	-0.302781	1	0.183982	0.0295884	-0.112792	-0.218267	0.0135706	0.119021	0.358398			DHRS2	0.0691103	0.329248	0.19624	0.224602	0.38271	0.300387	0.523321	0.950691	0.909883	0.158512	0.719888	0.103872		0.330437	0.876656	0.55289	0.246564	0.943259	0.531028	0.0518022
											RAC3	0.166185	-0.149722	0.183982	1	0.446941	0.501669	-0.160196	-0.0149055	0.143493	0.16574			RAC3	0.624974	0.292601	0.512625	0.676543	0.433885	0.433885	0.291499	0.490072	0.0607742	0.546601	0.380118	0.429714	0.330437		0.013282	0.00473644	0.397761	0.937688	0.449365	0.381413
											SHANK1	-0.000222469	0.0380423	0.0295884	0.446941	1	0.470523	0.0932251	0.0705228	0.111902	-0.131479			SHANK1	0.534855	0.776621	0.328062	0.133844	0.567161	0.995345	0.92841	0.563975	0.0344621	0.479723	0.999069	0.841806	0.876656	0.013282		0.00868958	0.624143	0.711146	0.556047	0.488587
											IL27RA	0.0393771	0.234705	-0.112792	0.501669	0.470523	1	-0.0525086	-0.0264739	-0.0598443	-0.154171			IL27RA	0.381359	0.978591	0.889556	0.596192	0.807246	0.880339	0.281702	0.0647605	0.0625616	0.838153	0.836328	0.211871	0.55289	0.00473644	0.00868958		0.782878	0.889556	0.753419	0.415971
											DNAH2	-0.121927	0.485705	-0.218267	-0.160196	0.0932251	-0.0525086	1	-0.212927	-0.1088	-0.132829			DNAH2	0.88492	0.634986	0.771225	0.0322492	0.923766	0.0970703	0.639176	0.177011	0.207834	0.657741	0.520974	0.00650928	0.246564	0.397761	0.624143	0.782878		0.258599	0.567117	0.484096
											NRXN2	0.470078	-0.0424917	0.0135706	-0.0149055	0.0705228	-0.0264739	-0.212927	1	-0.323693	-0.226696			NRXN2	0.569512	0.0349145	0.0864306	0.000355993	0.612591	0.00185139	0.697232	0.0689479	0.00537162	0.125665	0.0087618	0.823576	0.943259	0.937688	0.711146	0.889556	0.258599		0.0809969	0.228332
																			CD24	1	0.525695			CD24	0.00762525	0.000703883	0.0153582	0.00905573	0.812681	0.698966	0.00320108	0.872976	0.891401	0.00586859	0.642573	0.484145	0.531028	0.449365	0.556047	0.753419	0.567117	0.0809969		0.00285041
																			MKI67	0.525695	1			MKI67	6.3267e-12	5.54873e-10	0.000325605	0.0111762	0.0883024	0.0102332	8.40066e-05	0.926556	0.876656	4.5347e-05	0.514146	0.893247	0.0518022	0.381413	0.488587	0.415971	0.484096	0.228332	0.00285041
																			RATIO	0.6	0.7
																			RATIO	0	0
Rembrandt	Spearman r	FOXM1	NEK2	CCT2	ACTL6A	CCND2	ABL1	SYNCRIP	ITGB1	ENAH	UMPS	ADAM22	AEBP1	DHRS2	RAC3	SHANK1	CYB5D2	IL27RA	DNAH2	ZFP3	NRXN2	CD24	MKI67			p-value	FOXM1	NEK2	CCT2	ACTL6A	CCND2	ABL1	SYNCRIP	ITGB1	ENAH	UMPS	ADAM22	AEBP1	DHRS2	RAC3	SHANK1	CYB5D2	IL27RA	DNAH2	ZFP3	NRXN2	CD24	MKI67
C	FOXM1	1	0.911636	0.650219	0.604455	0.549635	0.33223	0.584655	0.462415	0.2074	0.657644	-0.0206184	0.0108325	0.0639975	0.458355	-0.0939404	-0.308569	0.301461	-0.301779	-0.00994407	-0.0768744	-0.211173	0.953481			FOXM1		1.82846e-31	8.88205e-11	3.66435e-09	1.55375e-07	0.00277777	1.53668e-08	1.78393e-05	0.0666499	4.57278e-11	0.856871	0.924514	0.575254	2.15844e-05	0.410238	0.00566158	0.00693709	0.00687497	0.930689	0.500705	0.0617398	7.53952e-42
n=79	NEK2	0.911636	1	0.64927	0.667502	0.52186	0.277507	0.536615	0.429382	0.274416	0.552459	0.034859	-0.118038	0.0653972	0.414866	-0.168041	-0.402945	0.294791	-0.334228	0.0182085	-0.055185	-0.222274	0.886806			NEK2	1.82846e-31		9.65631e-11	1.83929e-11	8.13565e-07	0.013284	3.43923e-07	7.85776e-05	0.0143906	1.30195e-07	0.760375	0.300179	0.566908	0.000143846	0.138787	0.000231634	0.00835747	0.00260892	0.873453	0.629064	0.0489731	1.56907e-27
	CCT2	0.650219	0.64927	1	0.427142	0.550755	0.290068	0.566508	0.322176	0.183423	0.600949	-0.0970916	-0.00408958	0.112805	0.343687	-0.06838	-0.3565	0.241285	-0.276487	-0.0536761	-0.0918695	-0.103481	0.606475			CCT2	8.88205e-11	9.65631e-11		8.64164e-05	1.44883e-07	0.00951162	5.26992e-08	0.0037849	0.105647	4.75683e-09	0.394643	0.971466	0.322264	0.00192791	0.549314	0.00126066	0.0321801	0.0136409	0.638485	0.420679	0.364122	3.14814e-09
	ACTL6A	0.604455	0.667502	0.427142	1	0.378944	0.245594	0.460738	0.349659	0.128603	0.526168	-0.105344	-0.0876582	-0.140617	0.260264	-0.386874	-0.314265	0.140555	-0.375623	0.0581795	-0.314484	-0.0664314	0.581061			ACTL6A	3.66435e-09	1.83929e-11	8.64164e-05		0.000573541	0.0291373	1.93059e-05	0.00158505	0.258677	6.35365e-07	0.355504	0.442377	0.216436	0.0205322	0.000428299	0.00479395	0.21664	0.000646729	0.610542	0.00476307	0.560778	1.97324e-08
	CCND2	0.549635	0.52186	0.550755	0.378944	1	0.279333	0.690243	0.443549	0.0748053	0.433934	0.116335	-0.203992	0.053883	0.332295	-0.177352	-0.511052	0.110419	-0.2269	-0.201462	-0.331207	-0.152775	0.561027			CCND2	1.55375e-07	8.13565e-07	1.44883e-07	0.000573541		0.0126657	1.96245e-12	4.23882e-05	0.512336	6.46341e-05	0.307256	0.0713513	0.63719	0.00277213	0.117902	1.49044e-06	0.332672	0.0443363	0.0750116	0.00286789	0.178898	7.53692e-08
	ABL1	0.33223	0.277507	0.290068	0.245594	0.279333	1	0.329055	0.186587	0.105526	0.388096	-0.324199	0.136611	0.0710569	0.28726	-0.0345065	-0.233544	0.306159	-0.146727	-0.0689269	-0.296373	-0.107498	0.296276			ABL1	0.00277777	0.013284	0.00951162	0.0291373	0.0126657		0.00306623	0.0996644	0.354669	0.000409183	0.00355945	0.22994	0.533752	0.010262	0.762727	0.0383177	0.00606864	0.196931	0.546117	0.00799925	0.345698	0.00802089
	SYNCRIP	0.584655	0.536615	0.566508	0.460738	0.690243	0.329055	1	0.413513	0.0189388	0.560824	0.0741854	-0.0414438	-0.0335447	0.319334	-0.125259	-0.434423	0.336334	-0.26666	-0.276391	-0.301852	-0.303641	0.550502			SYNCRIP	1.53668e-08	3.43923e-07	5.26992e-08	1.93059e-05	1.96245e-12	0.00306623		0.000151978	0.868422	7.63678e-08	0.515847	0.71687	0.769154	0.00412324	0.271369	6.328e-05	0.00244099	0.0175236	0.0136748	0.00686079	0.00652127	1.47186e-07
	ITGB1	0.462415	0.429382	0.322176	0.349659	0.443549	0.186587	0.413513	1	-0.0622931	0.389314	0.116164	0.0717624	-0.0295888	0.213221	-0.202791	-0.14703	0.28128	-0.247093	-0.213463	-0.18296	-0.211758	0.457108			ITGB1	1.78393e-05	7.85776e-05	0.0037849	0.00158505	4.23882e-05	0.0996644	0.000151978		0.585494	0.000390926	0.30797	0.529688	0.795747	0.0592009	0.0730706	0.195996	0.0120339	0.0281375	0.0589064	0.106545	0.0610065	2.28746e-05
	ENAH	0.2074	0.274416	0.183423	0.128603	0.0748053	0.105526	0.0189388	-0.0622931	1	0.00477118	-0.0289194	-0.0358325	-0.229176	0.255492	-0.122191	-0.143014	-0.117356	-0.189765	0.0161393	0.250511	0.242283	0.16816			ENAH	0.0666499	0.0143906	0.105647	0.258677	0.512336	0.354669	0.868422	0.585494		0.966713	0.800271	0.753893	0.0421921	0.0230546	0.283375	0.208628	0.302998	0.093926	0.887734	0.0259648	0.0314525	0.138504
	UMPS	0.657644	0.552459	0.600949	0.526168	0.433934	0.388096	0.560824	0.389314	0.00477118	1	-0.186917	0.198929	0.0104918	0.402208	-0.0809533	-0.135224	0.408057	-0.349333	0.0173565	-0.212293	-0.217137	0.576047			UMPS	4.57278e-11	1.30195e-07	4.75683e-09	6.35365e-07	6.46341e-05	0.000409183	7.63678e-08	0.000390926	0.966713		0.0990565	0.0788245	0.926881	0.000238424	0.478185	0.234752	0.000189244	0.00160227	0.879329	0.0603405	0.0545809	2.78307e-08
											ADAM22	1	-0.295145	-0.0366667	-0.0323886	0.0154824	-0.114704	-0.167102	0.0249029	-0.105624	0.0877561	0.0101266	0.0905312			ADAM22	0.856871	0.760375	0.394643	0.355504	0.307256	0.00355945	0.515847	0.30797	0.800271	0.0990565		0.00827595	0.748351	0.776899	0.892276	0.314134	0.14104	0.827548	0.354216	0.441866	0.92942	0.427507
											AEBP1	-0.295145	1	-0.212027	0.0233328	0.263259	0.34888	0.0941577	0.0981992	-0.0831432	0.0978335	0.0857108	-0.0858325			AEBP1	0.924514	0.300179	0.971466	0.442377	0.0713513	0.22994	0.71687	0.529688	0.753893	0.0788245	0.00827595		0.0606711	0.838269	0.0190722	0.00162641	0.409151	0.389246	0.466322	0.391023	0.452619	0.451975
											DHRS2	-0.0366667	-0.212027	1	-0.0583871	0.247267	-0.00434521	0.127715	0.110091	0.0141311	0.0867824	-0.0224807	0.0698276			DHRS2	0.575254	0.566908	0.322264	0.216436	0.63719	0.533752	0.769154	0.795747	0.0421921	0.926881	0.748351	0.0606711		0.609266	0.0280227	0.969683	0.262006	0.334116	0.901628	0.446967	0.8441	0.540871
											RAC3	-0.0323886	0.0233328	-0.0583871	1	0.0394547	-0.0380969	0.186297	0.00517293	-0.0277026	0.0830341	0.020789	0.434852			RAC3	2.15844e-05	0.000143846	0.00192791	0.0205322	0.00277213	0.010262	0.00412324	0.0592009	0.0230546	0.000238424	0.776899	0.838269	0.609266		0.729924	0.738881	0.100201	0.963912	0.808511	0.466909	0.8557	6.2116e-05
											SHANK1	0.0154824	0.263259	0.247267	0.0394547	1	0.146509	0.110835	0.279139	-0.109947	0.40344	0.244247	-0.0955105			SHANK1	0.410238	0.138787	0.549314	0.000428299	0.117902	0.762727	0.271369	0.0730706	0.283375	0.478185	0.892276	0.0190722	0.0280227	0.729924		0.197602	0.330843	0.0127302	0.334755	0.000227183	0.030061	0.402423
											CYB5D2	-0.114704	0.34888	-0.00434521	-0.0380969	0.146509	1	0.0206183	0.326609	0.12085	0.195837	0.172931	-0.363559			CYB5D2	0.00566158	0.000231634	0.00126066	0.00479395	1.49044e-06	0.0383177	6.328e-05	0.195996	0.208628	0.234752	0.314134	0.00162641	0.969683	0.738881	0.197602		0.856872	0.00330648	0.288729	0.083686	0.127496	0.000990033
											IL27RA	-0.167102	0.0941577	0.127715	0.186297	0.110835	0.0206183	1	-0.0613197	-0.00640218	-0.147712	-0.268914	0.242429			IL27RA	0.00693709	0.00835747	0.0321801	0.21664	0.332672	0.00606864	0.00244099	0.0120339	0.302998	0.000189244	0.14104	0.409151	0.262006	0.100201	0.330843	0.856872		0.591378	0.955344	0.193908	0.0165576	0.0313472
											DNAH2	0.0249029	0.0981992	0.110091	0.00517293	0.279139	0.326609	-0.0613197	1	-0.124405	0.229432	0.060626	-0.295596			DNAH2	0.00687497	0.00260892	0.0136409	0.000646729	0.0443363	0.196931	0.0175236	0.0281375	0.093926	0.00160227	0.827548	0.389246	0.334116	0.963912	0.0127302	0.00330648	0.591378		0.274674	0.0419568	0.595588	0.00817348
											ZFP3	-0.105624	-0.0831432	0.0141311	-0.0277026	-0.109947	0.12085	-0.00640218	-0.124405	1	0.102301	0.139972	-0.0078871			ZFP3	0.930689	0.873453	0.638485	0.610542	0.0750116	0.546117	0.0136748	0.0589064	0.887734	0.879329	0.354216	0.466322	0.901628	0.808511	0.334755	0.288729	0.955344	0.274674		0.369647	0.218573	0.945001
											NRXN2	0.0877561	0.0978335	0.0867824	0.0830341	0.40344	0.195837	-0.147712	0.229432	0.102301	1	0.146665	-0.100682			NRXN2	0.500705	0.629064	0.420679	0.00476307	0.00286789	0.00799925	0.00686079	0.106545	0.0259648	0.0603405	0.441866	0.391023	0.446967	0.466909	0.000227183	0.083686	0.193908	0.0419568	0.369647		0.197121	0.377312
																					CD24	1	-0.164362			CD24	0.0617398	0.0489731	0.364122	0.560778	0.178898	0.345698	0.00652127	0.0610065	0.0314525	0.0545809	0.92942	0.452619	0.8441	0.8557	0.030061	0.127496	0.0165576	0.595588	0.218573	0.197121		0.147767
																					MKI67	-0.164362	1			MKI67	7.53952e-42	1.56907e-27	3.14814e-09	1.97324e-08	7.53692e-08	0.00802089	1.47186e-07	2.28746e-05	0.138504	2.78307e-08	0.427507	0.451975	0.540871	6.2116e-05	0.402423	0.000990033	0.0313472	0.00817348	0.945001	0.377312	0.147767
																					RATIO	0	0.9
																					RATIO	0	-0.1
Rembrandt	Spearman r	FOXM1	NEK2	CCT2	ACTL6A	CCND2	ABL1	SYNCRIP	ITGB1	ENAH	UMPS	ADAM22	AEBP1	DHRS2	RAC3	SHANK1	CYB5D2	IL27RA	DNAH2	ZFP3	NRXN2	CD24	MKI67			p-value	FOXM1	NEK2	CCT2	ACTL6A	CCND2	ABL1	SYNCRIP	ITGB1	ENAH	UMPS	ADAM22	AEBP1	DHRS2	RAC3	SHANK1	CYB5D2	IL27RA	DNAH2	ZFP3	NRXN2	CD24	MKI67
M	FOXM1	1	0.925921	0.318205	0.409361	0.132989	0.23335	0.290211	0.256198	0.0521914	0.544607	-0.153795	0.0510017	0.157188	0.372447	-0.0264898	-0.341755	0.282547	-0.068288	0.0473624	-0.113288	-0.0457528	0.895757			FOXM1		1.83603e-30	0.0072634	0.000433459	0.272415	0.0518806	0.0148073	0.0322917	0.667854	1.0947e-06	0.203675	0.674997	0.193757	0.00149799	0.82768	0.00378468	0.0177926	0.574315	0.69702	0.350416	0.706843	1.22622e-25
n=70	NEK2	0.925921	1	0.329752	0.478436	0.150066	0.186967	0.382556	0.228554	0.0578252	0.571481	-0.0780698	0.00229201	0.166461	0.341338	-0.0594534	-0.383606	0.216237	-0.155349	0.10804	-0.211268	0.0292363	0.900061			NEK2	1.83603e-30		0.00530902	2.79979e-05	0.214987	0.121187	0.00108179	0.0570326	0.63444	2.38008e-07	0.520614	0.984976	0.16843	0.00383028	0.624913	0.00104521	0.0721887	0.199087	0.373328	0.0791498	0.810132	3.1436e-26
	CCT2	0.318205	0.329752	1	0.123016	0.595731	0.374896	0.615712	0.330907	-0.0989065	0.521477	-0.182927	-0.110069	-0.0464355	0.126919	-0.261469	-0.194926	0.0614294	-0.0665034	0.169067	-0.235203	0.000507392	0.253784			CCT2	0.0072634	0.00530902		0.310317	5.31891e-08	0.0013857	1.40536e-08	0.00514184	0.415295	3.67523e-06	0.129585	0.364363	0.70267	0.295098	0.0287859	0.105866	0.613433	0.584382	0.161772	0.0499953	0.996674	0.0340133
	ACTL6A	0.409361	0.478436	0.123016	1	-0.0810953	0.063722	0.118817	0.0795206	0.173581	0.419508	-0.163908	0.38868	-0.211112	0.199179	-0.230413	-0.17652	0.0957921	-0.349138	0.226839	-0.220506	0.281288	0.422448			ACTL6A	0.000433459	2.79979e-05	0.310317		0.504532	0.60023	0.327248	0.51287	0.1507	0.000300408	0.175147	0.000883703	0.0793762	0.0983191	0.0549887	0.1438	0.430205	0.00305319	0.0589725	0.0666075	0.0183297	0.000269553
	CCND2	0.132989	0.150066	0.595731	-0.0810953	1	0.0465755	0.486624	0.106605	-0.000647362	0.134914	0.0850859	-0.266206	0.167108	0.11014	-0.193285	0.0391742	-0.0134196	-0.17806	0.188662	-0.0740618	-0.0991864	0.12998			CCND2	0.272415	0.214987	5.31891e-08	0.504532		0.701816	1.94268e-05	0.379744	0.995756	0.265474	0.483719	0.0259142	0.166757	0.364052	0.108896	0.74747	0.912203	0.140282	0.117788	0.542309	0.413969	0.283511
	ABL1	0.23335	0.186967	0.374896	0.063722	0.0465755	1	0.0887244	0.283792	0.171588	0.217236	-0.301084	0.129089	-0.0487805	0.33583	-0.0734688	-0.0179688	0.131083	0.147827	-0.103841	0.102354	0.0916813	0.105661			ABL1	0.0518806	0.121187	0.0013857	0.60023	0.701816		0.465147	0.0172753	0.155516	0.07085	0.0113169	0.286853	0.688408	0.00448025	0.545555	0.882624	0.279408	0.221985	0.39229	0.399142	0.450344	0.384002
	SYNCRIP	0.290211	0.382556	0.615712	0.118817	0.486624	0.0887244	1	0.378567	-0.350188	0.465524	0.0965987	-0.238562	0.156331	-0.0655766	-0.212811	-0.468708	0.135684	-0.304628	0.0154142	-0.455831	-0.208818	0.324469			SYNCRIP	0.0148073	0.00108179	1.40536e-08	0.327248	1.94268e-05	0.465147		0.00123158	0.00296014	4.89034e-05	0.426315	0.0467201	0.19623	0.589641	0.0769327	4.27077e-05	0.262731	0.0103455	0.899217	7.32626e-05	0.0827725	0.00613672
	ITGB1	0.256198	0.228554	0.330907	0.0795206	0.106605	0.283792	0.378567	1	-0.338955	0.370449	-0.00811842	-0.0145744	0.0102529	-0.157468	-0.261067	-0.130855	0.198495	-0.0231476	-0.145342	-0.456391	-0.130155	0.24577			ITGB1	0.0322917	0.0570326	0.00514184	0.51287	0.379744	0.0172753	0.00123158		0.00410035	0.00159558	0.946819	0.904682	0.932866	0.192955	0.0290418	0.280255	0.0995037	0.849149	0.229943	7.15955e-05	0.282858	0.0402856
	ENAH	0.0521914	0.0578252	-0.0989065	0.173581	-0.000647362	0.171588	-0.350188	-0.338955	1	-0.273169	-0.119204	0.178585	-0.137155	0.282305	-0.0473283	0.244126	-0.0934126	-0.138518	0.303753	0.306622	0.45891	0.0140495			ENAH	0.667854	0.63444	0.415295	0.1507	0.995756	0.155516	0.00296014	0.00410035		0.0221344	0.325663	0.139097	0.257544	0.0178949	0.697228	0.0416849	0.4418	0.252797	0.0105783	0.00983135	6.45187e-05	0.9081
	UMPS	0.544607	0.571481	0.521477	0.419508	0.134914	0.217236	0.465524	0.370449	-0.273169	1	-0.185149	0.187018	0.0619374	0.205671	-0.11525	-0.287061	0.260047	0.00929053	0.0462777	-0.395713	-0.0756014	0.557309			UMPS	1.0947e-06	2.38008e-07	3.67523e-06	0.000300408	0.265474	0.07085	4.89034e-05	0.00159558	0.0221344		0.124913	0.121084	0.610497	0.087619	0.342082	0.0159774	0.0296984	0.939155	0.703634	0.000697145	0.533923	5.41143e-07
											ADAM22	1	-0.231217	0.205692	-0.196506	0.111613	-0.210291	-0.0695664	0.0358855	-0.200423	-0.00066487	-0.0568639	-0.0800819			ADAM22	0.203675	0.520614	0.129585	0.175147	0.483719	0.0113169	0.426315	0.946819	0.325663	0.124913		0.0541223	0.0875858	0.103012	0.357634	0.080578	0.567154	0.768048	0.0961931	0.995642	0.640092	0.50989
											AEBP1	-0.231217	1	-0.295322	0.0926786	-0.112853	0.163503	0.139638	0.049567	0.0596098	0.10517	0.211443	-0.0512116			AEBP1	0.674997	0.984976	0.364363	0.000883703	0.0259142	0.286853	0.0467201	0.904682	0.139097	0.121084	0.0541223		0.0130653	0.445411	0.352283	0.176231	0.248944	0.683648	0.624001	0.386227	0.078896	0.673734
											DHRS2	0.205692	-0.295322	1	0.152868	0.185395	-0.0981725	0.0225879	0.0152394	-0.170503	0.0481502	-0.167598	0.190151			DHRS2	0.193757	0.16843	0.70267	0.0793762	0.166757	0.688408	0.19623	0.932866	0.257544	0.610497	0.0875858	0.0130653		0.206447	0.124402	0.418782	0.852755	0.900355	0.158186	0.692231	0.165499	0.114865
											RAC3	-0.196506	0.0926786	0.152868	1	0.237903	-0.00300939	0.131433	0.108023	0.163697	0.347112	0.152726	0.290791			RAC3	0.00149799	0.00383028	0.295098	0.0983191	0.364052	0.00448025	0.589641	0.192955	0.0178949	0.087619	0.103012	0.445411	0.206447		0.0473479	0.980274	0.278116	0.373401	0.175711	0.00324022	0.206872	0.0146001
											SHANK1	0.111613	-0.112853	0.185395	0.237903	1	-0.046261	-0.0939042	0.439462	-0.23141	0.268398	0.0429016	-0.0635476			SHANK1	0.82768	0.624913	0.0287859	0.0549887	0.108896	0.545555	0.0769327	0.0290418	0.697228	0.342082	0.357634	0.352283	0.124402	0.0473479		0.703736	0.43939	0.000141127	0.0539168	0.0246697	0.724358	0.60123
											CYB5D2	-0.210291	0.163503	-0.0981725	-0.00300939	-0.046261	1	-0.0655936	0.0794156	0.189887	0.17771	0.139148	-0.41027			CYB5D2	0.00378468	0.00104521	0.105866	0.1438	0.74747	0.882624	4.27077e-05	0.280255	0.0416849	0.0159774	0.080578	0.176231	0.418782	0.980274	0.703736		0.589545	0.513429	0.11538	0.141075	0.250625	0.000419639
											IL27RA	-0.0695664	0.139638	0.0225879	0.131433	-0.0939042	-0.0655936	1	-0.0554807	-0.0747616	0.00432158	-0.245665	0.248465			IL27RA	0.0177926	0.0721887	0.613433	0.430205	0.912203	0.279408	0.262731	0.0995037	0.4418	0.0296984	0.567154	0.248944	0.852755	0.278116	0.43939	0.589545		0.648262	0.538489	0.971676	0.0403738	0.0380775
											DNAH2	0.0358855	0.049567	0.0152394	0.108023	0.439462	0.0794156	-0.0554807	1	-0.140303	0.244965	0.0176188	-0.10356			DNAH2	0.574315	0.199087	0.584382	0.00305319	0.140282	0.221985	0.0103455	0.849149	0.252797	0.939155	0.768048	0.683648	0.900355	0.373401	0.000141127	0.513429	0.648262		0.246676	0.0409655	0.884896	0.393579
											ZFP3	-0.200423	0.0596098	-0.170503	0.163697	-0.23141	0.189887	-0.0747616	-0.140303	1	0.0519115	0.177885	0.111889			ZFP3	0.69702	0.373328	0.161772	0.0589725	0.117788	0.39229	0.899217	0.229943	0.0105783	0.703634	0.0961931	0.624001	0.158186	0.175711	0.0539168	0.11538	0.538489	0.246676		0.669532	0.140678	0.356439
											NRXN2	-0.00066487	0.10517	0.0481502	0.347112	0.268398	0.17771	0.00432158	0.244965	0.0519115	1	0.0705275	-0.211233			NRXN2	0.350416	0.0791498	0.0499953	0.0666075	0.542309	0.399142	7.32626e-05	7.15955e-05	0.00983135	0.000697145	0.995642	0.386227	0.692231	0.00324022	0.0246697	0.141075	0.971676	0.0409655	0.669532		0.561797	0.0792007
																					CD24	1	-0.044738			CD24	0.706843	0.810132	0.996674	0.0183297	0.413969	0.450344	0.0827725	0.282858	6.45187e-05	0.533923	0.640092	0.078896	0.165499	0.206872	0.724358	0.250625	0.0403738	0.884896	0.140678	0.561797		0.71306
																					MKI67	-0.044738	1			MKI67	1.22622e-25	3.1436e-26	0.0340133	0.000269553	0.283511	0.384002	0.00613672	0.0402856	0.9081	5.41143e-07	0.50989	0.673734	0.114865	0.0146001	0.60123	0.000419639	0.0380775	0.393579	0.356439	0.0792007	0.71306
																					RATIO	0.1	0.5
																					RATIO	0	-0.1
Rembrandt	Spearman r	FOXM1	NEK2	CCT2	ACTL6A	CCND2	ABL1	SYNCRIP	ITGB1	ENAH	UMPS	ADAM22	AEBP1	DHRS2	RAC3	SHANK1	CYB5D2	IL27RA	DNAH2	ZFP3	NRXN2	CD24	MKI67			p-value	FOXM1	NEK2	CCT2	ACTL6A	CCND2	ABL1	SYNCRIP	ITGB1	ENAH	UMPS	ADAM22	AEBP1	DHRS2	RAC3	SHANK1	CYB5D2	IL27RA	DNAH2	ZFP3	NRXN2	CD24	MKI67
PN	FOXM1	1	0.900446	0.690106	0.853801	0.60368	0.580462	0.636217	0.670405	0.558709	0.856321	-0.168577	0.594651	-0.153391	0.355493	-0.763194	-0.231563	-0.0442131	-0.397502	0.402957	-0.48351	0.490963	0.898067			FOXM1		2.77497e-26	3.88079e-11	5.92521e-21	3.16686e-08	1.3859e-07	3.24344e-09	2.17635e-10	4.99821e-07	3.42645e-21	0.163008	5.70084e-08	0.204879	0.00252756	1.58723e-14	0.0537535	0.716283	0.000655813	0.000543098	2.23485e-05	1.59452e-05	5.95177e-26
n=70	NEK2	0.900446	1	0.679048	0.808766	0.600513	0.532994	0.634573	0.601645	0.506885	0.789415	-0.082285	0.56286	-0.172445	0.392043	-0.747903	-0.300219	-0.0933777	-0.454242	0.382591	-0.462479	0.53159	0.892783			NEK2	2.77497e-26		1.03827e-10	2.49622e-17	3.90018e-08	2.03352e-06	3.66281e-09	3.62129e-08	7.5461e-06	4.69713e-16	0.498279	3.94058e-07	0.153431	0.0007895	1.01017e-13	0.0115657	0.441971	7.8189e-05	0.00108055	5.5596e-05	2.18826e-06	3.03527e-25
	CCT2	0.690106	0.679048	1	0.627609	0.697373	0.640037	0.774333	0.667991	0.548456	0.683702	0.158569	0.283285	0.00866074	0.469989	-0.673823	-0.0413087	-0.243986	-0.444864	0.217951	-0.428187	0.50475	0.71838			CCT2	3.88079e-11	1.03827e-10		6.08115e-09	1.98421e-11	2.43859e-09	3.76895e-15	2.66453e-10	8.86954e-07	6.89766e-11	0.189822	0.0174846	0.943272	4.04267e-05	1.62899e-10	0.734206	0.0418059	0.000114085	0.0699037	0.000217522	8.36048e-06	2.5393e-12
	ACTL6A	0.853801	0.808766	0.627609	1	0.515637	0.683166	0.654973	0.69462	0.588977	0.863074	-0.160248	0.547288	-0.198217	0.147932	-0.828299	-0.17519	-0.237827	-0.528235	0.496632	-0.572741	0.564762	0.782346			ACTL6A	5.92521e-21	2.49622e-17	6.08115e-09		4.92094e-06	7.23333e-11	7.68851e-10	2.56426e-11	8.17383e-08	7.48645e-22	0.185113	9.45673e-07	0.0999887	0.221654	9.0159e-19	0.146891	0.047421	2.60378e-06	1.22689e-05	2.20836e-07	3.53002e-07	1.27239e-15
	CCND2	0.60368	0.600513	0.697373	0.515637	1	0.423417	0.786535	0.473524	0.517894	0.550683	0.16137	0.434125	0.0790146	0.326259	-0.570599	-0.153199	-0.245248	-0.27104	0.0871148	-0.358712	0.649485	0.682501			CCND2	3.16686e-08	3.90018e-08	1.98421e-11	4.92094e-06		0.000260029	7.08173e-16	3.47073e-05	4.39874e-06	7.84341e-07	0.182017	0.000173523	0.515564	0.00584436	2.50779e-07	0.205455	0.0407261	0.0232372	0.473315	0.00229348	1.18372e-09	7.67109e-11
	ABL1	0.580462	0.532994	0.640037	0.683166	0.423417	1	0.597416	0.671758	0.685283	0.558679	-0.0975951	0.315901	-0.128198	0.236501	-0.662193	-0.0950756	-0.261187	-0.480176	0.28234	-0.458722	0.460244	0.571609			ABL1	1.3859e-07	2.03352e-06	2.43859e-09	7.23333e-11	0.000260029		4.77087e-08	1.94141e-10	5.99287e-11	5.00678e-07	0.421537	0.00772133	0.290221	0.0487073	4.29907e-10	0.433678	0.0289651	2.59253e-05	0.0178801	6.50247e-05	6.10399e-05	2.36215e-07
	SYNCRIP	0.636217	0.634573	0.774333	0.654973	0.786535	0.597416	1	0.5979	0.557239	0.69399	0.130365	0.475203	-0.0766519	0.164239	-0.704844	-0.172356	-0.344379	-0.495184	0.17799	-0.527845	0.598915	0.67121			SYNCRIP	3.24344e-09	3.66281e-09	3.76895e-15	7.68851e-10	7.08173e-16	4.77087e-08		4.62341e-08	5.43292e-07	2.71812e-11	0.282075	3.22612e-05	0.528238	0.174265	9.7489e-12	0.153646	0.00350854	1.31241e-05	0.14044	2.65656e-06	4.32854e-08	2.03353e-10
	ITGB1	0.670405	0.601645	0.667991	0.69462	0.473524	0.671758	0.5979	1	0.449987	0.640136	0.17547	0.26752	-0.0891093	0.28353	-0.628682	-0.054326	-0.155909	-0.360112	0.308547	-0.53152	0.469093	0.69329			ITGB1	2.17635e-10	3.62129e-08	2.66453e-10	2.56426e-11	3.47073e-05	1.94141e-10	4.62341e-08		9.2938e-05	2.42043e-09	0.146236	0.0251615	0.463205	0.0173832	5.62889e-09	0.655114	0.197453	0.0021979	0.00935648	2.19625e-06	4.20102e-05	2.89943e-11
	ENAH	0.558709	0.506885	0.548456	0.588977	0.517894	0.685283	0.557239	0.449987	1	0.514548	-0.100061	0.318383	-0.0113902	0.373899	-0.679159	-0.169521	-0.203604	-0.49151	0.237757	-0.285312	0.514968	0.562383			ENAH	4.99821e-07	7.5461e-06	8.86954e-07	8.17383e-08	4.39874e-06	5.99287e-11	5.43292e-07	9.2938e-05		5.19321e-06	0.409843	0.00722908	0.925439	0.00143047	1.02829e-10	0.160629	0.0909206	1.55504e-05	0.0474882	0.0166611	5.08662e-06	4.05045e-07
	UMPS	0.856321	0.789415	0.683702	0.863074	0.550683	0.558679	0.69399	0.640136	0.514548	1	-0.134704	0.554532	-0.143436	0.230551	-0.749932	-0.100026	-0.278803	-0.431532	0.50734	-0.579914	0.55129	0.772198			UMPS	3.42645e-21	4.69713e-16	6.89766e-11	7.48645e-22	7.84341e-07	5.00678e-07	2.71812e-11	2.42043e-09	5.19321e-06		0.266225	6.32837e-07	0.236176	0.0548394	7.96249e-14	0.410008	0.0194296	0.000191618	7.38241e-06	1.43302e-07	7.58351e-07	4.99578e-15
											ADAM22	1	-0.297457	0.070948	0.0979101	0.133043	-0.0185286	-0.000122474	-0.041624	-0.0826349	-0.0704575	0.194786	0.0195783			ADAM22	0.163008	0.498279	0.189822	0.185113	0.182017	0.421537	0.282075	0.146236	0.409843	0.266225		0.0123921	0.559461	0.420033	0.27222	0.878995	0.999197	0.732254	0.496448	0.562187	0.106122	0.872196
											AEBP1	-0.297457	1	-0.288571	0.101498	-0.518284	-0.263496	-0.140129	-0.223099	0.115634	-0.344732	0.319257	0.517107			AEBP1	5.70084e-08	3.94058e-07	0.0174846	9.45673e-07	0.000173523	0.00772133	3.22612e-05	0.0251615	0.00722908	6.32837e-07	0.0123921		0.0154069	0.40312	4.31406e-06	0.0275256	0.247267	0.0633903	0.340466	0.00347281	0.00706225	4.5747e-06
											DHRS2	0.070948	-0.288571	1	-0.042298	0.150786	0.336404	0.0714904	0.144767	-0.226019	0.107551	-0.0646318	-0.101427			DHRS2	0.204879	0.153431	0.943272	0.0999887	0.515564	0.290221	0.528238	0.463205	0.925439	0.236176	0.559461	0.0154069		0.728085	0.21277	0.00440819	0.556455	0.231811	0.0599194	0.375507	0.595025	0.40345
											RAC3	0.0979101	0.101498	-0.042298	1	-0.174843	-0.190291	0.119938	-0.119432	0.0448609	0.183695	0.228976	0.420229			RAC3	0.00252756	0.0007895	4.04267e-05	0.221654	0.00584436	0.0487073	0.174265	0.0173832	0.00143047	0.0548394	0.420033	0.40312	0.728085		0.147706	0.114593	0.322672	0.324734	0.712306	0.127955	0.0565633	0.000292554
											SHANK1	0.133043	-0.518284	0.150786	-0.174843	1	0.294797	0.383994	0.643962	-0.354845	0.607144	-0.555197	-0.765731			SHANK1	1.58723e-14	1.01017e-13	1.62899e-10	9.0159e-19	2.50779e-07	4.29907e-10	9.7489e-12	5.62889e-09	1.02829e-10	7.96249e-14	0.27222	4.31406e-06	0.21277	0.147706		0.0132356	0.00103197	1.8116e-09	0.00257714	2.51502e-08	6.09639e-07	1.15199e-14
											CYB5D2	-0.0185286	-0.263496	0.336404	-0.190291	0.294797	1	0.125536	0.317263	-0.0161141	0.0530312	-0.184358	-0.285627			CYB5D2	0.0537535	0.0115657	0.734206	0.146891	0.205455	0.433678	0.153646	0.655114	0.160629	0.410008	0.878995	0.0275256	0.00440819	0.114593	0.0132356		0.300436	0.00744767	0.894667	0.66283	0.12656	0.0165362
											IL27RA	-0.000122474	-0.140129	0.0714904	0.119938	0.383994	0.125536	1	0.309599	-0.139078	0.381786	-0.321459	-0.0749016			IL27RA	0.716283	0.441971	0.0418059	0.047421	0.0407261	0.0289651	0.00350854	0.197453	0.0909206	0.0194296	0.999197	0.247267	0.556455	0.322672	0.00103197	0.300436		0.00910536	0.250866	0.00110934	0.00665723	0.537727
											DNAH2	-0.041624	-0.223099	0.144767	-0.119432	0.643962	0.317263	0.309599	1	-0.259297	0.408279	-0.503687	-0.389156			DNAH2	0.000655813	7.8189e-05	0.000114085	2.60378e-06	0.0232372	2.59253e-05	1.31241e-05	0.0021979	1.55504e-05	0.000191618	0.732254	0.0633903	0.231811	0.324734	1.8116e-09	0.00744767	0.00910536		0.0301895	0.000450422	8.79594e-06	0.000869783
											ZFP3	-0.0826349	0.115634	-0.226019	0.0448609	-0.354845	-0.0161141	-0.139078	-0.259297	1	-0.172216	0.190622	0.319745			ZFP3	0.000543098	0.00108055	0.0699037	1.22689e-05	0.473315	0.0178801	0.14044	0.00935648	0.0474882	7.38241e-06	0.496448	0.340466	0.0599194	0.712306	0.00257714	0.894667	0.250866	0.0301895		0.153986	0.113953	0.00697082
											NRXN2	-0.0704575	-0.344732	0.107551	0.183695	0.607144	0.0530312	0.381786	0.408279	-0.172216	1	-0.370904	-0.500306			NRXN2	2.23485e-05	5.5596e-05	0.000217522	2.20836e-07	0.00229348	6.50247e-05	2.65656e-06	2.19625e-06	0.0166611	1.43302e-07	0.562187	0.00347281	0.375507	0.127955	2.51502e-08	0.66283	0.00110934	0.000450422	0.153986		0.00157287	1.03263e-05
																					CD24	1	0.525011			CD24	1.59452e-05	2.18826e-06	8.36048e-06	3.53002e-07	1.18372e-09	6.10399e-05	4.32854e-08	4.20102e-05	5.08662e-06	7.58351e-07	0.106122	0.00706225	0.595025	0.0565633	6.09639e-07	0.12656	0.00665723	8.79594e-06	0.113953	0.00157287		3.07192e-06
																					MKI67	0.525011	1			MKI67	5.95177e-26	3.03527e-25	2.5393e-12	1.27239e-15	7.67109e-11	2.36215e-07	2.03353e-10	2.89943e-11	4.05045e-07	4.99578e-15	0.872196	4.5747e-06	0.40345	0.000292554	1.15199e-14	0.0165362	0.537727	0.000869783	0.00697082	1.03263e-05	3.07192e-06
																					RATIO	1	1
																					RATIO	-0.4	-0.3
																																															CD24	MKI67
																																															0.865941	3.85909e-17
																																															0.93059	5.70957e-18
																																															0.943013	0.00129562
																																															0.381921	0.000859192
																																															0.57663	0.0142315
																																															0.943969	0.932023
																																															0.0392175	0.0135288
																																															0.656791	0.14354
																																															0.106516	0.00339285
																																															0.498959	0.00542344
																																															0.762895	0.0442257
																																															0.0855563	0.315656
																																															0.771622	0.00318916
																																															0.321872	0.0337129
																																															0.549733	0.79055
																																															0.501266	0.102378
																																															0.64897	0.411691
																																															0.943969	0.757855
																																															0.0387362	0.161099
																																															0.950187	0.130898
																																																0.855553
																																															0.855553

## Sheet: MB MG BMDM
Cavalli	Cavalli	Spearman r	SIGLEC10	TREM2	P2RY12	TMEM119	AIF1	PTPRC	CD163	ITGA4		Cavalli	p-value	SIGLEC10	TREM2	P2RY12	TMEM119	AIF1	PTPRC	CD163	ITGA4
WNT	WNT	SIGLEC10	1	0.516963	0.569976	0.356102	0.573896	0.55178	0.419648	-0.0660835		WNT	SIGLEC10		4.6077e-06	2.60172e-07	0.00248169	2.06128e-07	7.37986e-07	0.000298869	0.586763
n=70	n=70	TREM2	0.516963	1	0.630758	0.451876	0.556819	0.53159	0.331922	-0.226804		n=70	TREM2	4.6077e-06		4.84273e-09	8.60978e-05	5.56352e-07	2.18826e-06	0.00499879	0.0590126
		P2RY12	0.569976	0.630758	1	0.441414	0.544922	0.377622	0.104575	-0.139218			P2RY12	2.60172e-07	4.84273e-09		0.000130741	1.07612e-06	0.00126969	0.388934	0.250385
		TMEM119	0.356102	0.451876	0.441414	1	0.321774	0.321109	0.229009	-0.144012			TMEM119	0.00248169	8.60978e-05	0.000130741		0.006601	0.0067202	0.0565267	0.23428
		AIF1	0.573896	0.556819	0.544922	0.321774	1	0.734196	0.477176	-0.0104453			AIF1	2.06128e-07	5.56352e-07	1.07612e-06	0.006601		4.75912e-13	2.95928e-05	0.931609
		PTPRC	0.55178	0.53159	0.377622	0.321109	0.734196	1	0.543242	0.0645088			PTPRC	7.37986e-07	2.18826e-06	0.00126969	0.0067202	4.75912e-13		1.17876e-06	0.595728
		CD163	0.419648	0.331922	0.104575	0.229009	0.477176	0.543242	1	0.0324906			CD163	0.000298869	0.00499879	0.388934	0.0565267	2.95928e-05	1.17876e-06		0.78946
		ITGA4	-0.0660835	-0.226804	-0.139218	-0.144012	-0.0104453	0.0645088	0.0324906	1			ITGA4	0.586763	0.0590126	0.250385	0.23428	0.931609	0.595728	0.78946
Cavalli
WNTa	Cavalli	Spearman r	SIGLEC10	TREM2	P2RY12	TMEM119	AIF1	PTPRC	CD163	ITGA4		Cavalli	p-value	SIGLEC10	TREM2	P2RY12	TMEM119	AIF1	PTPRC	CD163	ITGA4
n=49	WNTa	SIGLEC10	1	0.564592	0.539184	0.336939	0.533571	0.579796	0.458163	-0.132143		WNTa	SIGLEC10		2.38265e-05	6.40576e-05	0.0179151	7.88592e-05	1.26671e-05	0.000931528	0.365413
	n=49	TREM2	0.564592	1	0.590918	0.376429	0.592653	0.697449	0.328265	-0.0973469		n=49	TREM2	2.38265e-05		7.81776e-06	0.00768018	7.23916e-06	2.57123e-08	0.0212926	0.505782
		P2RY12	0.539184	0.590918	1	0.440612	0.617959	0.485918	0.0695918	-0.0697959			P2RY12	6.40576e-05	7.81776e-06		0.00153238	2.23656e-06	0.000400885	0.634684	0.633689
		TMEM119	0.336939	0.376429	0.440612	1	0.386429	0.393469	0.197551	0.0163265			TMEM119	0.0179151	0.00768018	0.00153238		0.00609549	0.00515829	0.173637	0.911345
		AIF1	0.533571	0.592653	0.617959	0.386429	1	0.760306	0.407449	0.0611224			AIF1	7.88592e-05	7.23916e-06	2.23656e-06	0.00609549		2.34207e-10	0.00366361	0.67653
		PTPRC	0.579796	0.697449	0.485918	0.393469	0.760306	1	0.629184	0.10898			PTPRC	1.26671e-05	2.57123e-08	0.000400885	0.00515829	2.34207e-10		1.28437e-06	0.456037
		CD163	0.458163	0.328265	0.0695918	0.197551	0.407449	0.629184	1	0.110204			CD163	0.000931528	0.0212926	0.634684	0.173637	0.00366361	1.28437e-06		0.450961
Cavalli		ITGA4	-0.132143	-0.0973469	-0.0697959	0.0163265	0.0611224	0.10898	0.110204	1			ITGA4	0.365413	0.505782	0.633689	0.911345	0.67653	0.456037	0.450961
WNTß
n=21	Cavalli	Spearman r	SIGLEC10	TREM2	P2RY12	TMEM119	AIF1	PTPRC	CD163	ITGA4		Cavalli	p-value	SIGLEC10	TREM2	P2RY12	TMEM119	AIF1	PTPRC	CD163	ITGA4
	WNTß	SIGLEC10	1	0.476623	0.681818	0.384416	0.618182	0.480519	0.393506	0.0597403		WNTß	SIGLEC10		0.0289283	0.000663911	0.0853275	0.00281948	0.0274625	0.077588	0.797001
	n=21	TREM2	0.476623	1	0.607792	0.550649	0.453247	0.146753	0.401299	-0.258442		n=21	TREM2	0.0289283		0.00346985	0.00968737	0.0390667	0.525572	0.0713826	0.257989
		P2RY12	0.681818	0.607792	1	0.376623	0.377922	0.115584	0.0428571	-0.188312			P2RY12	0.000663911	0.00346985		0.0924053	0.0911966	0.617837	0.853657	0.413664
		TMEM119	0.384416	0.550649	0.376623	1	0.116883	0.0948052	0.272727	-0.461039			TMEM119	0.0853275	0.00968737	0.0924053		0.613866	0.682707	0.231656	0.0354198
		AIF1	0.618182	0.453247	0.377922	0.116883	1	0.681818	0.612987	-0.0753247			AIF1	0.00281948	0.0390667	0.0911966	0.613866		0.000663911	0.00313058	0.745555
		PTPRC	0.480519	0.146753	0.115584	0.0948052	0.681818	1	0.398701	0.137662			PTPRC	0.0274625	0.525572	0.617837	0.682707	0.000663911		0.0734081	0.551801
Cavalli		CD163	0.393506	0.401299	0.0428571	0.272727	0.612987	0.398701	1	-0.0025974			CD163	0.077588	0.0713826	0.853657	0.231656	0.00313058	0.0734081		0.991085
SHH		ITGA4	0.0597403	-0.258442	-0.188312	-0.461039	-0.0753247	0.137662	-0.0025974	1			ITGA4	0.797001	0.257989	0.413664	0.0354198	0.745555	0.551801	0.991085
n=223
	Cavalli	Spearman r	SIGLEC10	TREM2	P2RY12	TMEM119	AIF1	PTPRC	CD163	ITGA4		Cavalli	p-value	SIGLEC10	TREM2	P2RY12	TMEM119	AIF1	PTPRC	CD163	ITGA4
	SHH	SIGLEC10	1	0.377651	0.366447	0.271807	0.385288	0.32752	0.314347	-0.0420003		SHH	SIGLEC10		5.71189e-09	1.71197e-08	3.89118e-05	2.63842e-09	5.67155e-07	1.6695e-06	0.532661
	n=223	TREM2	0.377651	1	0.448865	0.224671	0.51765	0.534344	0.292019	0.0170899		n=223	TREM2	5.71189e-09		1.87206e-12	0.000726167	1.09904e-16	7.28335e-18	9.28123e-06	0.799657
		P2RY12	0.366447	0.448865	1	0.190726	0.395629	0.418498	0.211263	-0.00192076			P2RY12	1.71197e-08	1.87206e-12		0.0042574	8.97816e-10	7.22441e-11	0.00150875	0.977246
		TMEM119	0.271807	0.224671	0.190726	1	-0.0251701	-0.0358073	-0.102226	-0.206588			TMEM119	3.89118e-05	0.000726167	0.0042574		0.708541	0.594807	0.128018	0.00192741
		AIF1	0.385288	0.51765	0.395629	-0.0251701	1	0.754666	0.39228	0.147085			AIF1	2.63842e-09	1.09904e-16	8.97816e-10	0.708541		2.52197e-42	1.27804e-09	0.0280876
Cavalli		PTPRC	0.32752	0.534344	0.418498	-0.0358073	0.754666	1	0.492538	0.240754			PTPRC	5.67155e-07	7.28335e-18	7.22441e-11	0.594807	2.52197e-42		4.97502e-15	0.000285026
SHHa		CD163	0.314347	0.292019	0.211263	-0.102226	0.39228	0.492538	1	0.167558			CD163	1.6695e-06	9.28123e-06	0.00150875	0.128018	1.27804e-09	4.97502e-15		0.0122158
n=65		ITGA4	-0.0420003	0.0170899	-0.00192076	-0.206588	0.147085	0.240754	0.167558	1			ITGA4	0.532661	0.799657	0.977246	0.00192741	0.0280876	0.000285026	0.0122158
	Cavalli	Spearman r	SIGLEC10	TREM2	P2RY12	TMEM119	AIF1	PTPRC	CD163	ITGA4		Cavalli	p-value	SIGLEC10	TREM2	P2RY12	TMEM119	AIF1	PTPRC	CD163	ITGA4
	SHHa	SIGLEC10	1	0.209484	0.231381	0.131075	0.254196	0.0850087	0.257255	-0.188899		SHHa	SIGLEC10		0.0939765	0.063666	0.297989	0.0410204	0.500766	0.0385674	0.13181
	n=65	TREM2	0.209484	1	0.388418	-0.000611888	0.371329	0.469843	0.327797	0.0110577		n=65	TREM2	0.0939765		0.00138718	0.99614	0.00232414	7.85773e-05	0.00768528	0.930335
		P2RY12	0.231381	0.388418	1	0.0326486	0.304283	0.379502	0.179021	-0.177622			P2RY12	0.063666	0.00138718		0.796266	0.0137262	0.00182204	0.153619	0.156912
		TMEM119	0.131075	-0.000611888	0.0326486	1	-0.176442	-0.146066	-0.176617	-0.230988			TMEM119	0.297989	0.99614	0.796266		0.15973	0.245636	0.15931	0.0641306
Cavalli		AIF1	0.254196	0.371329	0.304283	-0.176442	1	0.717745	0.438724	0.0546329			AIF1	0.0410204	0.00232414	0.0137262	0.15973		1.71757e-11	0.00025651	0.665566
SHHß		PTPRC	0.0850087	0.469843	0.379502	-0.146066	0.717745	1	0.472727	0.266871			PTPRC	0.500766	7.85773e-05	0.00182204	0.245636	1.71757e-11		7.00034e-05	0.0316366
n=35		CD163	0.257255	0.327797	0.179021	-0.176617	0.438724	0.472727	1	0.143226			CD163	0.0385674	0.00768528	0.153619	0.15931	0.00025651	7.00034e-05		0.255039
		ITGA4	-0.188899	0.0110577	-0.177622	-0.230988	0.0546329	0.266871	0.143226	1			ITGA4	0.13181	0.930335	0.156912	0.0641306	0.665566	0.0316366	0.255039
	Cavalli	Spearman r	SIGLEC10	TREM2	P2RY12	TMEM119	AIF1	PTPRC	CD163	ITGA4		Cavalli	p-value	SIGLEC10	TREM2	P2RY12	TMEM119	AIF1	PTPRC	CD163	ITGA4
	SHHß	SIGLEC10	1	0.405602	0.52437	0.295238	0.560224	0.542857	0.508964	0.247059		SHHß	SIGLEC10		0.0156337	0.00122293	0.0850992	0.000465554	0.000753295	0.00179435	0.15248
	n=35	TREM2	0.405602	1	0.335854	0.17563	0.527171	0.644538	0.438655	0.242577		n=35	TREM2	0.0156337		0.0485529	0.312889	0.00113836	2.93026e-05	0.00838969	0.160301
		P2RY12	0.52437	0.335854	1	0.110924	0.538375	0.683754	0.435574	0.204482			P2RY12	0.00122293	0.0485529		0.525841	0.00084935	5.96112e-06	0.00891364	0.238678
Cavalli		TMEM119	0.295238	0.17563	0.110924	1	-0.0179272	0.0890756	0.138936	0.0663866			TMEM119	0.0850992	0.312889	0.525841		0.918586	0.610855	0.426047	0.70476
SHHg		AIF1	0.560224	0.527171	0.538375	-0.0179272	1	0.746218	0.660784	0.178711			AIF1	0.000465554	0.00113836	0.00084935	0.918586		2.66286e-07	1.55791e-05	0.304339
n=47		PTPRC	0.542857	0.644538	0.683754	0.0890756	0.746218	1	0.702801	0.247059			PTPRC	0.000753295	2.93026e-05	5.96112e-06	0.610855	2.66286e-07		2.5125e-06	0.15248
		CD163	0.508964	0.438655	0.435574	0.138936	0.660784	0.702801	1	0.0154062			CD163	0.00179435	0.00838969	0.00891364	0.426047	1.55791e-05	2.5125e-06		0.930005
		ITGA4	0.247059	0.242577	0.204482	0.0663866	0.178711	0.247059	0.0154062	1			ITGA4	0.15248	0.160301	0.238678	0.70476	0.304339	0.15248	0.930005
	Cavalli	Spearman r	SIGLEC10	TREM2	P2RY12	TMEM119	AIF1	PTPRC	CD163	ITGA4		Cavalli	p-value	SIGLEC10	TREM2	P2RY12	TMEM119	AIF1	PTPRC	CD163	ITGA4
	SHHg	SIGLEC10	1	0.691142	0.402983	0.429001	0.403908	0.484505	0.0630204	-0.19253		SHHg	SIGLEC10		7.54e-08	0.00497743	0.00262229	0.00486941	0.00055847	0.673879	0.194787
	n=47	TREM2	0.691142	1	0.429117	0.32204	0.508788	0.572271	0.00566605	-0.157956		n=47	TREM2	7.54e-08		0.00261454	0.0272777	0.000260418	2.63736e-05	0.969848	0.288961
Cavalli		P2RY12	0.402983	0.429117	1	0.354417	0.256707	0.351295	-0.271739	-0.181082			P2RY12	0.00497743	0.00261454		0.0145151	0.0815392	0.015468	0.0646423	0.223182
SHHd		TMEM119	0.429001	0.32204	0.354417	1	0.0264801	0.0299491	-0.187789	-0.481961			TMEM119	0.00262229	0.0272777	0.0145151		0.859759	0.841608	0.206219	0.00060299
n=76		AIF1	0.403908	0.508788	0.256707	0.0264801	1	0.559204	-0.0654487	0.172757			AIF1	0.00486941	0.000260418	0.0815392	0.859759		4.39121e-05	0.662053	0.245551
		PTPRC	0.484505	0.572271	0.351295	0.0299491	0.559204	1	0.207794	0.142229			PTPRC	0.00055847	2.63736e-05	0.015468	0.841608	4.39121e-05		0.161049	0.340246
		CD163	0.0630204	0.00566605	-0.271739	-0.187789	-0.0654487	0.207794	1	0.189639			CD163	0.673879	0.969848	0.0646423	0.206219	0.662053	0.161049		0.201703
		ITGA4	-0.19253	-0.157956	-0.181082	-0.481961	0.172757	0.142229	0.189639	1			ITGA4	0.194787	0.288961	0.223182	0.00060299	0.245551	0.340246	0.201703
	Cavalli	Spearman r	SIGLEC10	TREM2	P2RY12	TMEM119	AIF1	PTPRC	CD163	ITGA4		Cavalli	p-value	SIGLEC10	TREM2	P2RY12	TMEM119	AIF1	PTPRC	CD163	ITGA4
	SHHd	SIGLEC10	1	0.315297	0.348954	0.24473	0.400055	0.358742	0.446452	0.030458		SHHd	SIGLEC10		0.00553231	0.00200541	0.033117	0.000342867	0.00146136	5.29062e-05	0.793949
Cavalli	n=76	TREM2	0.315297	1	0.535092	0.391579	0.519125	0.461599	0.195871	-0.0699385		n=76	TREM2	0.00553231		6.36385e-07	0.000468902	1.55025e-06	2.70454e-05	0.0899358	0.548279
Group3		P2RY12	0.348954	0.535092	1	0.279453	0.444019	0.40093	0.297826	0.0518387			P2RY12	0.00200541	6.36385e-07		0.0144948	5.87561e-05	0.000331806	0.00897662	0.656516
n=144		TMEM119	0.24473	0.391579	0.279453	1	0.0202871	-0.0166234	-0.0722078	-0.116118			TMEM119	0.033117	0.000468902	0.0144948		0.861908	0.886664	0.535343	0.317845
		AIF1	0.400055	0.519125	0.444019	0.0202871	1	0.8289	0.319098	0.126261			AIF1	0.000342867	1.55025e-06	5.87561e-05	0.861908		2.37744e-20	0.00496067	0.277111
		PTPRC	0.358742	0.461599	0.40093	-0.0166234	0.8289	1	0.319043	0.181572			PTPRC	0.00146136	2.70454e-05	0.000331806	0.886664	2.37744e-20		0.00496851	0.116472
		CD163	0.446452	0.195871	0.297826	-0.0722078	0.319098	0.319043	1	0.00226931			CD163	5.29062e-05	0.0899358	0.00897662	0.535343	0.00496067	0.00496851		0.984478
		ITGA4	0.030458	-0.0699385	0.0518387	-0.116118	0.126261	0.181572	0.00226931	1			ITGA4	0.793949	0.548279	0.656516	0.317845	0.277111	0.116472	0.984478
	Cavalli	Spearman r	SIGLEC10	TREM2	P2RY12	TMEM119	AIF1	PTPRC	CD163	ITGA4		Cavalli	p-value	SIGLEC10	TREM2	P2RY12	TMEM119	AIF1	PTPRC	CD163	ITGA4
Cavalli	Group3	SIGLEC10	1	0.357009	0.301861	0.224218	0.419026	0.267896	0.280138	-0.0115385		Group3	SIGLEC10		1.12103e-05	0.000236075	0.00689948	1.72213e-07	0.0011692	0.000672098	0.890826
Group3a	n=144	TREM2	0.357009	1	0.50379	0.241604	0.607439	0.625058	0.15373	0.0876738		n=144	TREM2	1.12103e-05		1.22143e-10	0.00353041	6.90978e-16	5.59306e-17	0.0658228	0.296055
n=67		P2RY12	0.301861	0.50379	1	0.126023	0.382176	0.248183	-0.113259	0.145016			P2RY12	0.000236075	1.22143e-10		0.132298	2.28047e-06	0.00270586	0.1765	0.0828807
		TMEM119	0.224218	0.241604	0.126023	1	0.367587	0.223165	0.171457	-0.0877864			TMEM119	0.00689948	0.00353041	0.132298		5.83426e-06	0.00717439	0.0398986	0.295433
		AIF1	0.419026	0.607439	0.382176	0.367587	1	0.619062	0.338027	-0.0341733			AIF1	1.72213e-07	6.90978e-16	2.28047e-06	5.83426e-06		1.33947e-16	3.41866e-05	0.684284
		PTPRC	0.267896	0.625058	0.248183	0.223165	0.619062	1	0.486818	-0.102182			PTPRC	0.0011692	5.59306e-17	0.00270586	0.00717439	1.33947e-16		6.13794e-10	0.222961
		CD163	0.280138	0.15373	-0.113259	0.171457	0.338027	0.486818	1	-0.144643			CD163	0.000672098	0.0658228	0.1765	0.0398986	3.41866e-05	6.13794e-10		0.0836851
		ITGA4	-0.0115385	0.0876738	0.145016	-0.0877864	-0.0341733	-0.102182	-0.144643	1			ITGA4	0.890826	0.296055	0.0828807	0.295433	0.684284	0.222961	0.0836851
Cavalli	Cavalli	Spearman r	SIGLEC10	TREM2	P2RY12	TMEM119	AIF1	PTPRC	CD163	ITGA4		Cavalli	p-value	SIGLEC10	TREM2	P2RY12	TMEM119	AIF1	PTPRC	CD163	ITGA4
Group3ß	Group3a	SIGLEC10	1	0.225038	0.154641	0.334424	0.339931	0.201293	0.326203	0.0290925		Group3a	SIGLEC10		0.0671137	0.211481	0.00567504	0.00488638	0.102382	0.00706087	0.815218
n=37	n=67	TREM2	0.225038	1	0.528055	0.222444	0.563732	0.585043	0.0146859	0.155559		n=67	TREM2	0.0671137		4.38223e-06	0.0704109	6.79242e-07	2.0016e-07	0.906104	0.208749
		P2RY12	0.154641	0.528055	1	0.185769	0.486671	0.369662	-0.116051	0.0671243			P2RY12	0.211481	4.38223e-06		0.132297	2.96857e-05	0.00207892	0.349683	0.5894
		TMEM119	0.334424	0.222444	0.185769	1	0.373055	0.172121	0.169846	-0.0955384			TMEM119	0.00567504	0.0704109	0.132297		0.00187602	0.163688	0.169413	0.441858
		AIF1	0.339931	0.563732	0.486671	0.373055	1	0.590909	0.371219	-0.0470109			AIF1	0.00488638	6.79242e-07	2.96857e-05	0.00187602		1.40783e-07	0.0019835	0.705603
		PTPRC	0.201293	0.585043	0.369662	0.172121	0.590909	1	0.411406	-0.0802937			PTPRC	0.102382	2.0016e-07	0.00207892	0.163688	1.40783e-07		0.000542924	0.518339
		CD163	0.326203	0.0146859	-0.116051	0.169846	0.371219	0.411406	1	-0.0484476			CD163	0.00706087	0.906104	0.349683	0.169413	0.0019835	0.000542924		0.697035
		ITGA4	0.0290925	0.155559	0.0671243	-0.0955384	-0.0470109	-0.0802937	-0.0484476	1			ITGA4	0.815218	0.208749	0.5894	0.441858	0.705603	0.518339	0.697035
Cavalli
Group3g	Cavalli	Spearman r	SIGLEC10	TREM2	P2RY12	TMEM119	AIF1	PTPRC	CD163	ITGA4		Cavalli	p-value	SIGLEC10	TREM2	P2RY12	TMEM119	AIF1	PTPRC	CD163	ITGA4
n=40	Group3ß	SIGLEC10	1	0.540778	0.486724	0.10716	0.607397	0.401612	0.213608	0.0471788		Group3ß	SIGLEC10		0.00054914	0.0022523	0.527859	6.70544e-05	0.0137479	0.204283	0.781564
	n=37	TREM2	0.540778	1	0.685396	0.248459	0.684448	0.692271	0.341631	0.28734		n=37	TREM2	0.00054914		2.86164e-06	0.138125	2.99056e-06	2.06882e-06	0.0385028	0.0846343
		P2RY12	0.486724	0.685396	1	0.161451	0.506401	0.483879	-0.0365102	0.318397			P2RY12	0.0022523	2.86164e-06		0.339758	0.00138372	0.002411	0.830132	0.0547849
		TMEM119	0.10716	0.248459	0.161451	1	0.453295	0.263395	0.175202	0.04789			TMEM119	0.527859	0.138125	0.339758		0.00483944	0.115225	0.299652	0.778352
		AIF1	0.607397	0.684448	0.506401	0.453295	1	0.718587	0.25889	0.0182551			AIF1	6.70544e-05	2.99056e-06	0.00138372	0.00483944		5.48208e-07	0.121807	0.914599
		PTPRC	0.401612	0.692271	0.483879	0.263395	0.718587	1	0.457089	0.242295			PTPRC	0.0137479	2.06882e-06	0.002411	0.115225	5.48208e-07		0.00445381	0.148495
		CD163	0.213608	0.341631	-0.0365102	0.175202	0.25889	0.457089	1	0.162873			CD163	0.204283	0.0385028	0.830132	0.299652	0.121807	0.00445381		0.335463
Cavalli		ITGA4	0.0471788	0.28734	0.318397	0.04789	0.0182551	0.242295	0.162873	1			ITGA4	0.781564	0.0846343	0.0547849	0.778352	0.914599	0.148495	0.335463
Group4
n=326	Cavalli	Spearman r	SIGLEC10	TREM2	P2RY12	TMEM119	AIF1	PTPRC	CD163	ITGA4		Cavalli	p-value	SIGLEC10	TREM2	P2RY12	TMEM119	AIF1	PTPRC	CD163	ITGA4
	Group3g	SIGLEC10	1	0.439024	0.441088	0.155722	0.275047	0.183677	0.236023	-0.159475		Group3g	SIGLEC10		0.00459621	0.00438676	0.3373	0.0858525	0.256574	0.142592	0.325641
	n=40	TREM2	0.439024	1	0.331144	0.247092	0.600375	0.60788	0.19531	-0.197373		n=40	TREM2	0.00459621		0.0368679	0.12426	4.21516e-05	3.17841e-05	0.227144	0.222174
		P2RY12	0.441088	0.331144	1	0.126266	0.232645	-0.0622889	-0.00450281	-0.104878			P2RY12	0.00438676	0.0368679		0.43753	0.148562	0.702588	0.978001	0.519541
		TMEM119	0.155722	0.247092	0.126266	1	0.183302	0.173171	0.0500938	-0.064728			TMEM119	0.3373	0.12426	0.43753		0.257564	0.285251	0.758868	0.691507
		AIF1	0.275047	0.600375	0.232645	0.183302	1	0.476173	0.231144	0.107505			AIF1	0.0858525	4.21516e-05	0.148562	0.257564		0.00189726	0.151274	0.509076
		PTPRC	0.183677	0.60788	-0.0622889	0.173171	0.476173	1	0.473734	-0.253283			PTPRC	0.256574	3.17841e-05	0.702588	0.285251	0.00189726		0.00201688	0.114808
Cavalli		CD163	0.236023	0.19531	-0.00450281	0.0500938	0.231144	0.473734	1	-0.409006			CD163	0.142592	0.227144	0.978001	0.758868	0.151274	0.00201688		0.00878056
Group4a		ITGA4	-0.159475	-0.197373	-0.104878	-0.064728	0.107505	-0.253283	-0.409006	1			ITGA4	0.325641	0.222174	0.519541	0.691507	0.509076	0.114808	0.00878056
n=98
	Cavalli	Spearman r	SIGLEC10	TREM2	P2RY12	TMEM119	AIF1	PTPRC	CD163	ITGA4		Cavalli	p-value	SIGLEC10	TREM2	P2RY12	TMEM119	AIF1	PTPRC	CD163	ITGA4
	Group4	SIGLEC10	1	0.344199	0.36826	0.251113	0.454077	0.378804	0.319909	-0.0220736		Group4	SIGLEC10		1.69153e-10	6.5859e-12	4.42582e-06	5.47894e-18	1.45453e-12	3.42226e-09	0.691318
	n=326	TREM2	0.344199	1	0.625211	0.428483	0.549706	0.391964	0.0920148	0.114696		n=326	TREM2	1.69153e-10		9.31285e-37	5.45939e-16	3.89041e-27	2.04316e-13	0.0972146	0.0384736
		P2RY12	0.36826	0.625211	1	0.532417	0.450881	0.24326	-0.218168	-0.119659			P2RY12	6.5859e-12	9.31285e-37		2.91678e-25	9.94293e-18	8.90362e-06	7.12875e-05	0.030775
		TMEM119	0.251113	0.428483	0.532417	1	0.255408	0.0433618	-0.192915	-0.232197			TMEM119	4.42582e-06	5.45939e-16	2.91678e-25		2.98996e-06	0.435227	0.000460476	2.2923e-05
		AIF1	0.454077	0.549706	0.450881	0.255408	1	0.663127	0.309778	0.10358			AIF1	5.47894e-18	3.89041e-27	9.94293e-18	2.98996e-06		1.15467e-42	1.11102e-08	0.0617573
Cavalli		PTPRC	0.378804	0.391964	0.24326	0.0433618	0.663127	1	0.491442	0.27528			PTPRC	1.45453e-12	2.04316e-13	8.90362e-06	0.435227	1.15467e-42		3.17786e-21	4.43903e-07
Group4ß		CD163	0.319909	0.0920148	-0.218168	-0.192915	0.309778	0.491442	1	0.256815			CD163	3.42226e-09	0.0972146	7.12875e-05	0.000460476	1.11102e-08	3.17786e-21		2.62554e-06
n=109		ITGA4	-0.0220736	0.114696	-0.119659	-0.232197	0.10358	0.27528	0.256815	1			ITGA4	0.691318	0.0384736	0.030775	2.2923e-05	0.0617573	4.43903e-07	2.62554e-06
	Cavalli	Spearman r	SIGLEC10	TREM2	P2RY12	TMEM119	AIF1	PTPRC	CD163	ITGA4		Cavalli	p-value	SIGLEC10	TREM2	P2RY12	TMEM119	AIF1	PTPRC	CD163	ITGA4
	Group4a	SIGLEC10	1	0.209584	0.328195	0.219925	0.308685	0.32632	0.21267	-0.0137393		Group4a	SIGLEC10		0.0383387	0.000969753	0.0295608	0.00198468	0.00104098	0.0355163	0.893186
	n=98	TREM2	0.209584	1	0.604945	0.442496	0.563402	0.360608	0.0493277	0.00793757		n=98	TREM2	0.0383387		4.19026e-11	5.06462e-06	1.54566e-09	0.000264741	0.629559	0.938169
		P2RY12	0.328195	0.604945	1	0.497619	0.421622	0.22931	-0.304376	-0.21763			P2RY12	0.000969753	4.19026e-11		1.85811e-07	1.53465e-05	0.0231301	0.00231023	0.0313459
		TMEM119	0.219925	0.442496	0.497619	1	0.186644	-0.000274149	-0.277955	-0.264669			TMEM119	0.0295608	5.06462e-06	1.85811e-07		0.0657411	0.997862	0.00558602	0.00844828
Cavalli		AIF1	0.308685	0.563402	0.421622	0.186644	1	0.735848	0.288934	0.0959713			AIF1	0.00198468	1.54566e-09	1.53465e-05	0.0657411		6.0921e-18	0.00390904	0.347192
Group4g		PTPRC	0.32632	0.360608	0.22931	-0.000274149	0.735848	1	0.478607	0.2872			PTPRC	0.00104098	0.000264741	0.0231301	0.997862	6.0921e-18		6.20483e-07	0.00413962
n=119		CD163	0.21267	0.0493277	-0.304376	-0.277955	0.288934	0.478607	1	0.35612			CD163	0.0355163	0.629559	0.00231023	0.00558602	0.00390904	6.20483e-07		0.000319552
		ITGA4	-0.0137393	0.00793757	-0.21763	-0.264669	0.0959713	0.2872	0.35612	1			ITGA4	0.893186	0.938169	0.0313459	0.00844828	0.347192	0.00413962	0.000319552
	Cavalli	Spearman r	SIGLEC10	TREM2	P2RY12	TMEM119	AIF1	PTPRC	CD163	ITGA4		Cavalli	p-value	SIGLEC10	TREM2	P2RY12	TMEM119	AIF1	PTPRC	CD163	ITGA4
	Group4ß	SIGLEC10	1	0.348021	0.46877	0.407414	0.470086	0.306302	0.309869	-0.00635715		Group4ß	SIGLEC10		0.000208753	2.73369e-07	1.09858e-05	2.50496e-07	0.00119848	0.00104201	0.947691
	n=109	TREM2	0.348021	1	0.723436	0.467158	0.461301	0.191224	-0.103299	0.0689093		n=109	TREM2	0.000208753		6.40428e-19	3.04111e-07	4.45823e-07	0.0463883	0.285114	0.476473
		P2RY12	0.46877	0.723436	1	0.543694	0.506691	0.222445	-0.180725	-0.0290613			P2RY12	2.73369e-07	6.40428e-19		1.00019e-09	1.89145e-08	0.0200814	0.0600285	0.764197
		TMEM119	0.407414	0.467158	0.543694	1	0.327504	0.0598276	-0.0891576	-0.188166			TMEM119	1.09858e-05	3.04111e-07	1.00019e-09		0.000508552	0.536594	0.35656	0.0500656
Northcott_2012		AIF1	0.470086	0.461301	0.506691	0.327504	1	0.548781	0.216597	0.206181			AIF1	2.50496e-07	4.45823e-07	1.89145e-08	0.000508552		6.48938e-10	0.0236853	0.0314806
SHH		PTPRC	0.306302	0.191224	0.222445	0.0598276	0.548781	1	0.403095	0.405486			PTPRC	0.00119848	0.0463883	0.0200814	0.536594	6.48938e-10		1.38784e-05	1.21987e-05
n=51		CD163	0.309869	-0.103299	-0.180725	-0.0891576	0.216597	0.403095	1	0.207219			CD163	0.00104201	0.285114	0.0600285	0.35656	0.0236853	1.38784e-05		0.0306172
		ITGA4	-0.00635715	0.0689093	-0.0290613	-0.188166	0.206181	0.405486	0.207219	1			ITGA4	0.947691	0.476473	0.764197	0.0500656	0.0314806	1.21987e-05	0.0306172
	Cavalli	Spearman r	SIGLEC10	TREM2	P2RY12	TMEM119	AIF1	PTPRC	CD163	ITGA4		Cavalli	p-value	SIGLEC10	TREM2	P2RY12	TMEM119	AIF1	PTPRC	CD163	ITGA4
	Group4g	SIGLEC10	1	0.478579	0.357143	0.187288	0.532588	0.458282	0.38137	-0.0276528		Group4g	SIGLEC10		3.68879e-08	6.68679e-05	0.041391	4.53501e-10	1.59752e-07	1.87545e-05	0.765299
	n=119	TREM2	0.478579	1	0.56153	0.335451	0.630053	0.62511	0.273658	0.117647		n=119	TREM2	3.68879e-08		3.06294e-11	0.00019196	1.62982e-14	2.98842e-14	0.00260006	0.202571
		P2RY12	0.357143	0.56153	1	0.536818	0.4546	0.307164	-0.173095	-0.165831			P2RY12	6.68679e-05	3.06294e-11		3.10726e-10	2.06332e-07	0.00067898	0.0597615	0.0714809
Northcott_2012		TMEM119	0.187288	0.335451	0.536818	1	0.274555	0.0976001	-0.190308	-0.323316			TMEM119	0.041391	0.00019196	3.10726e-10		0.00251345	0.290979	0.0381644	0.000335073
Group3		AIF1	0.532588	0.630053	0.4546	0.274555	1	0.682908	0.338527	-0.00851018			AIF1	4.53501e-10	1.62982e-14	2.06332e-07	0.00251345		1.18119e-17	0.000166063	0.926812
n=46		PTPRC	0.458282	0.62511	0.307164	0.0976001	0.682908	1	0.483799	0.18585			PTPRC	1.59752e-07	2.98842e-14	0.00067898	0.290979	1.18119e-17		2.49106e-08	0.0430066
		CD163	0.38137	0.273658	-0.173095	-0.190308	0.338527	0.483799	1	0.20371			CD163	1.87545e-05	0.00260006	0.0597615	0.0381644	0.000166063	2.49106e-08		0.0262755
		ITGA4	-0.0276528	0.117647	-0.165831	-0.323316	-0.00851018	0.18585	0.20371	1			ITGA4	0.765299	0.202571	0.0714809	0.000335073	0.926812	0.0430066	0.0262755
	Northcott_2012	Spearman r	SIGLEC10	TREM2	P2RY12	TMEM119	AIF1	PTPRC	CD163	ITGA4		Northcott_2012	p-value	SIGLEC10	TREM2	P2RY12	TMEM119	AIF1	PTPRC	CD163	ITGA4
	SHH	SIGLEC10	1	0.470708	0.423376	0.28542	0.490754	0.296974	0.355774	0.139705		SHH	SIGLEC10		0.000490587	0.00196439	0.042334	0.000256005	0.034324	0.0104018	0.328191
Northcott_2012	n=51	TREM2	0.470708	1	0.624347	0.0966983	0.552417	0.653686	0.434066	0.210541		n=51	TREM2	0.000490587		9.78699e-07	0.499658	2.63519e-05	1.98428e-07	0.00146079	0.138084
Group4		P2RY12	0.423376	0.624347	1	0.103698	0.408479	0.530719	0.127509	-0.00706074			P2RY12	0.00196439	9.78699e-07		0.468975	0.00292221	6.16924e-05	0.372571	0.96078
n=188		TMEM119	0.28542	0.0966983	0.103698	1	-0.169236	-0.207785	-0.245932	-0.212417			TMEM119	0.042334	0.499658	0.468975		0.235144	0.143435	0.0819304	0.134526
		AIF1	0.490754	0.552417	0.408479	-0.169236	1	0.717474	0.611086	0.226747			AIF1	0.000256005	2.63519e-05	0.00292221	0.235144		3.13951e-09	1.91003e-06	0.109583
		PTPRC	0.296974	0.653686	0.530719	-0.207785	0.717474	1	0.67381	0.175934			PTPRC	0.034324	1.98428e-07	6.16924e-05	0.143435	3.13951e-09		5.98701e-08	0.216856
		CD163	0.355774	0.434066	0.127509	-0.245932	0.611086	0.67381	1	0.1683			CD163	0.0104018	0.00146079	0.372571	0.0819304	1.91003e-06	5.98701e-08		0.237782
		ITGA4	0.139705	0.210541	-0.00706074	-0.212417	0.226747	0.175934	0.1683	1			ITGA4	0.328191	0.138084	0.96078	0.134526	0.109583	0.216856	0.237782
	Northcott_2012	Spearman r	SIGLEC10	TREM2	P2RY12	TMEM119	AIF1	PTPRC	CD163	ITGA4		Northcott_2012	p-value	SIGLEC10	TREM2	P2RY12	TMEM119	AIF1	PTPRC	CD163	ITGA4
	Group3	SIGLEC10	1	0.476989	0.619283	0.361975	0.497947	0.39992	0.140684	0.0685388		Group3	SIGLEC10		0.0008036	4.46818e-06	0.0134384	0.000429401	0.00589274	0.35105	0.650842
	n=46	TREM2	0.476989	1	0.618672	0.208047	0.710283	0.678371	0.318351	0.07558		n=46	TREM2	0.0008036		4.5945e-06	0.165307	3.22407e-08	2.21392e-07	0.0310689	0.617627
		P2RY12	0.619283	0.618672	1	0.270391	0.47024	0.532624	0.0686262	0.0398507			P2RY12	4.46818e-06	4.5945e-06		0.069151	0.000975133	0.00013876	0.650425	0.792592
		TMEM119	0.361975	0.208047	0.270391	1	0.281266	0.210409	0.0464837	-0.0625868			TMEM119	0.0134384	0.165307	0.069151		0.0582825	0.160449	0.759028	0.679455
		AIF1	0.497947	0.710283	0.47024	0.281266	1	0.54638	0.345941	-0.266414			AIF1	0.000429401	3.22407e-08	0.000975133	0.0582825		8.55982e-05	0.0185255	0.0735056
		PTPRC	0.39992	0.678371	0.532624	0.210409	0.54638	1	0.504581	0.0330989			PTPRC	0.00589274	2.21392e-07	0.00013876	0.160449	8.55982e-05		0.000349163	0.827141
		CD163	0.140684	0.318351	0.0686262	0.0464837	0.345941	0.504581	1	0.17249			CD163	0.35105	0.0310689	0.650425	0.759028	0.0185255	0.000349163		0.251668
		ITGA4	0.0685388	0.07558	0.0398507	-0.0625868	-0.266414	0.0330989	0.17249	1			ITGA4	0.650842	0.617627	0.792592	0.679455	0.0735056	0.827141	0.251668
	Northcott_2012	Spearman r	SIGLEC10	TREM2	P2RY12	TMEM119	AIF1	PTPRC	CD163	ITGA4		Northcott_2012	p-value	SIGLEC10	TREM2	P2RY12	TMEM119	AIF1	PTPRC	CD163	ITGA4
	Group4	SIGLEC10	1	0.521173	0.390676	0.355019	0.447425	0.360824	0.202871	-0.00762509		Group4	SIGLEC10		1.74914e-14	2.97639e-08	5.75929e-07	1.21591e-10	3.64182e-07	0.00523562	0.917285
	n=188	TREM2	0.521173	1	0.602589	0.432953	0.630891	0.519364	0.172099	0.191499		n=188	TREM2	1.74914e-14		5.75943e-20	5.45493e-10	2.91155e-22	2.23135e-14	0.0181959	0.00847356
		P2RY12	0.390676	0.602589	1	0.496452	0.447796	0.251021	-0.17958	-0.153345			P2RY12	2.97639e-08	5.75943e-20		4.31111e-13	1.16899e-10	0.000511472	0.0136657	0.0356432
		TMEM119	0.355019	0.432953	0.496452	1	0.360797	0.168544	-0.0726617	-0.13927			TMEM119	5.75929e-07	5.45493e-10	4.31111e-13		3.64958e-07	0.0207717	0.321708	0.056633
		AIF1	0.447425	0.630891	0.447796	0.360797	1	0.679555	0.308233	0.122207			AIF1	1.21591e-10	2.91155e-22	1.16899e-10	3.64958e-07		8.12582e-27	1.68248e-05	0.0947792
		PTPRC	0.360824	0.519364	0.251021	0.168544	0.679555	1	0.535664	0.381415			PTPRC	3.64182e-07	2.23135e-14	0.000511472	0.0207717	8.12582e-27		2.36112e-15	6.65026e-08
		CD163	0.202871	0.172099	-0.17958	-0.0726617	0.308233	0.535664	1	0.366465			CD163	0.00523562	0.0181959	0.0136657	0.321708	1.68248e-05	2.36112e-15		2.31253e-07
		ITGA4	-0.00762509	0.191499	-0.153345	-0.13927	0.122207	0.381415	0.366465	1			ITGA4	0.917285	0.00847356	0.0356432	0.056633	0.0947792	6.65026e-08	2.31253e-07

## Sheet: GBM MG BMDM
TCGA_GBM	Spearman r	SIGLEC10	TREM2	P2RY12	TMEM119	AIF1	PTPRC	CD163	ITGA4	TCGA_GBM	p-value	SIGLEC10	TREM2	P2RY12	TMEM119	AIF1	PTPRC	CD163	ITGA4
C	SIGLEC10	1	0.581385	0.698276	0.763442	0.463782	0.580013	0.655756	0.335472	C	SIGLEC10		7.61052e-18	6.20659e-28	5.20137e-36	4.29211e-11	9.47094e-18	9.58365e-24	3.66637e-06
n=182	TREM2	0.581385	1	0.641343	0.560921	0.581564	0.562521	0.577257	0.150849	n=182	TREM2	7.61052e-18		1.78795e-22	1.78996e-16	7.39607e-18	1.40938e-16	1.4649e-17	0.0420834
Agilent	P2RY12	0.698276	0.641343	1	0.730664	0.53546	0.637648	0.375516	0.244206	Agilent	P2RY12	6.20659e-28	1.78795e-22		1.18469e-31	6.80435e-15	3.69272e-22	1.75554e-07	0.000892911
	TMEM119	0.763442	0.560921	0.730664	1	0.545364	0.590982	0.401245	0.202369		TMEM119	5.20137e-36	1.78996e-16	1.18469e-31		1.71421e-15	1.60144e-18	1.98302e-08	0.00614948
	AIF1	0.463782	0.581564	0.53546	0.545364	1	0.830602	0.146297	0.358075		AIF1	4.29211e-11	7.39607e-18	6.80435e-15	1.71421e-15		1.22595e-47	0.0487614	6.94236e-07
	PTPRC	0.580013	0.562521	0.637648	0.590982	0.830602	1	0.250531	0.488373		PTPRC	9.47094e-18	1.40938e-16	3.69272e-22	1.60144e-18	1.22595e-47		0.000646948	2.6762e-12
	CD163	0.655756	0.577257	0.375516	0.401245	0.146297	0.250531	1	0.243664		CD163	9.58365e-24	1.4649e-17	1.75554e-07	1.98302e-08	0.0487614	0.000646948		0.00091752
	ITGA4	0.335472	0.150849	0.244206	0.202369	0.358075	0.488373	0.243664	1		ITGA4	3.66637e-06	0.0420834	0.000892911	0.00614948	6.94236e-07	2.6762e-12	0.00091752
TCGA_GBM	Spearman r	SIGLEC10	TREM2	P2RY12	TMEM119	AIF1	PTPRC	CD163	ITGA4	TCGA_GBM	p-value	SIGLEC10	TREM2	P2RY12	TMEM119	AIF1	PTPRC	CD163	ITGA4
M	SIGLEC10	1	0.530986	0.677777	0.673646	0.448569	0.542299	0.643632	0.121446	M	SIGLEC10		9.99239e-13	2.54565e-22	5.64844e-22	4.28888e-09	2.63374e-13	1.28277e-19	0.130978
n=156	TREM2	0.530986	1	0.62017	0.349835	0.606579	0.541028	0.726321	0.0287778	n=156	TREM2	9.99239e-13		5.9584e-18	7.58488e-06	4.76924e-17	3.06691e-13	7.41093e-27	0.721378
Agilent	P2RY12	0.677777	0.62017	1	0.59692	0.488	0.512165	0.545228	0.0759401	Agilent	P2RY12	2.54565e-22	5.9584e-18		1.97056e-16	1.03464e-10	8.25477e-12	1.84962e-13	0.346078
	TMEM119	0.673646	0.349835	0.59692	1	0.30344	0.339423	0.378632	0.136328		TMEM119	5.64844e-22	7.58488e-06	1.97056e-16		0.000117794	1.45968e-05	1.09482e-06	0.0897014
	AIF1	0.448569	0.606579	0.488	0.30344	1	0.772271	0.330262	0.0995955		AIF1	4.28888e-09	4.76924e-17	1.03464e-10	0.000117794		3.76629e-32	2.54736e-05	0.216079
	PTPRC	0.542299	0.541028	0.512165	0.339423	0.772271	1	0.379454	0.389991		PTPRC	2.63374e-13	3.06691e-13	8.25477e-12	1.45968e-05	3.76629e-32		1.03312e-06	4.8405e-07
	CD163	0.643632	0.726321	0.545228	0.378632	0.330262	0.379454	1	0.102984		CD163	1.28277e-19	7.41093e-27	1.84962e-13	1.09482e-06	2.54736e-05	1.03312e-06		0.20078
	ITGA4	0.121446	0.0287778	0.0759401	0.136328	0.0995955	0.389991	0.102984	1		ITGA4	0.130978	0.721378	0.346078	0.0897014	0.216079	4.8405e-07	0.20078
TCGA_GBM	Spearman r	SIGLEC10	TREM2	P2RY12	TMEM119	AIF1	PTPRC	CD163	ITGA4	TCGA_GBM	p-value	SIGLEC10	TREM2	P2RY12	TMEM119	AIF1	PTPRC	CD163	ITGA4
PN	SIGLEC10	1	0.572702	0.70343	0.640743	0.461475	0.594863	0.725062	0.289352	PN	SIGLEC10		1.55097e-14	7.44066e-24	7.9824e-19	2.46729e-09	8.02308e-16	6.55578e-26	0.000313997
n=151	TREM2	0.572702	1	0.662931	0.45442	0.755911	0.756713	0.602922	0.239976	n=151	TREM2	1.55097e-14		1.81849e-20	4.60334e-09	3.32461e-29	2.68917e-29	2.58038e-16	0.0029988
Agilent	P2RY12	0.70343	0.662931	1	0.602606	0.615953	0.694033	0.453554	0.0902615	Agilent	P2RY12	7.44066e-24	1.81849e-20		2.69936e-16	3.84629e-17	5.10096e-23	4.96468e-09	0.270381
	TMEM119	0.640743	0.45442	0.602606	1	0.515898	0.516058	0.374044	0.0505281		TMEM119	7.9824e-19	4.60334e-09	2.69936e-16		1.20827e-11	1.18779e-11	2.23392e-06	0.537806
	AIF1	0.461475	0.755911	0.615953	0.515898	1	0.880125	0.303854	0.147867		AIF1	2.46729e-09	3.32461e-29	3.84629e-17	1.20827e-11		4.58472e-50	0.000148917	0.0700025
	PTPRC	0.594863	0.756713	0.694033	0.516058	0.880125	1	0.448183	0.299396		PTPRC	8.02308e-16	2.68917e-29	5.10096e-23	1.18779e-11	4.58472e-50		7.89695e-09	0.000188091
	CD163	0.725062	0.602922	0.453554	0.374044	0.303854	0.448183	1	0.432811		CD163	6.55578e-26	2.58038e-16	4.96468e-09	2.23392e-06	0.000148917	7.89695e-09		2.85368e-08
	ITGA4	0.289352	0.239976	0.0902615	0.0505281	0.147867	0.299396	0.432811	1		ITGA4	0.000313997	0.0029988	0.270381	0.537806	0.0700025	0.000188091	2.85368e-08
TCGA_GBM	Spearman r	SIGLEC10	TREM2	P2RY12	TMEM119	AIF1	PTPRC	CD163	ITGA4	TCGA_GBM	p-value	SIGLEC10	TREM2	P2RY12	TMEM119	AIF1	PTPRC	CD163	ITGA4
IDHwt	SIGLEC10	1	0.564319	0.638094	0.683737	0.485422	0.602032	0.701975	0.32265	IDHwt	SIGLEC10		6.71909e-30	3.71948e-40	4.86231e-48	1.92248e-21	8.27009e-35	1.31044e-51	1.18615e-09
n=339	TREM2	0.564319	1	0.607395	0.438	0.600489	0.598207	0.6549	0.153619	n=339	TREM2	6.71909e-30		1.46326e-35	2.53549e-17	1.35288e-34	2.788e-34	6.70931e-43	0.00458496
Agilent	P2RY12	0.638094	0.607395	1	0.618679	0.440351	0.510496	0.423062	0.128184	Agilent	P2RY12	3.71948e-40	1.46326e-35		3.4304e-37	1.63878e-17	6.78986e-24	3.7516e-16	0.0182185
	TMEM119	0.683737	0.438	0.618679	1	0.428785	0.471396	0.398393	0.197506		TMEM119	4.86231e-48	2.53549e-17	3.4304e-37		1.35744e-16	3.71499e-20	2.41944e-14	0.000253063
	AIF1	0.485422	0.600489	0.440351	0.428785	1	0.843422	0.342074	0.351344		AIF1	1.92248e-21	1.35288e-34	1.63878e-17	1.35744e-16		6.04192e-93	9.71973e-11	2.76631e-11
	PTPRC	0.602032	0.598207	0.510496	0.471396	0.843422	1	0.418047	0.465235		PTPRC	8.27009e-35	2.788e-34	6.78986e-24	3.71499e-20	6.04192e-93		8.99952e-16	1.30747e-19
	CD163	0.701975	0.6549	0.423062	0.398393	0.342074	0.418047	1	0.331175		CD163	1.31044e-51	6.70931e-43	3.7516e-16	2.41944e-14	9.71973e-11	8.99952e-16		4.04254e-10
	ITGA4	0.32265	0.153619	0.128184	0.197506	0.351344	0.465235	0.331175	1		ITGA4	1.18615e-09	0.00458496	0.0182185	0.000253063	2.76631e-11	1.30747e-19	4.04254e-10
TCGA_GBM	Spearman r	SIGLEC10	TREM2	P2RY12	TMEM119	AIF1	PTPRC	CD163	ITGA4	TCGA_GBM	p-value	SIGLEC10	TREM2	P2RY12	TMEM119	AIF1	PTPRC	CD163	ITGA4
IDHmut	SIGLEC10	1	0.814408	0.827228	0.757021	0.711233	0.703907	0.840659	0.119658	IDHwt	SIGLEC10		2.35033e-07	1.03436e-07	4.87018e-06	3.20071e-05	4.18684e-05	4.0626e-08	0.552189
n=27	TREM2	0.814408	1	0.813187	0.655067	0.869963	0.870574	0.772894	0.223443	n=27	TREM2	2.35033e-07		2.53313e-07	0.000208853	3.78293e-09	3.57913e-09	2.29947e-06	0.262567
Agilent	P2RY12	0.827228	0.813187	1	0.813797	0.794872	0.782662	0.650794	0.0836386	Agilent	P2RY12	1.03436e-07	2.53313e-07		2.44018e-07	7.33026e-07	1.40586e-06	0.000237185	0.678316
	TMEM119	0.757021	0.655067	0.813797		0.684371	0.605617	0.466422	-0.214286		TMEM119	4.87018e-06	0.000208853	2.44018e-07		8.25592e-05	0.000815494	0.0141911	0.283135
	AIF1	0.711233	0.869963	0.794872	0.684371	1	0.950549	0.534799	0.218559		AIF1	3.20071e-05	3.78293e-09	7.33026e-07	8.25592e-05		3.33467e-14	0.00405252	0.273413
	PTPRC	0.703907	0.870574	0.782662	0.605617	0.950549	1	0.546398	0.332723		PTPRC	4.18684e-05	3.57913e-09	1.40586e-06	0.000815494	3.33467e-14		0.00319101	0.0899286
	CD163	0.840659	0.772894	0.650794	0.466422	0.534799	0.546398	1	0.310745		CD163	4.0626e-08	2.29947e-06	0.000237185	0.0141911	0.00405252	0.00319101		0.114654
	ITGA4	0.119658	0.223443	0.0836386	-0.214286	0.218559	0.332723	0.310745	1		ITGA4	0.552189	0.262567	0.678316	0.283135	0.273413	0.0899286	0.114654

## Sheet: MB TAM sign
Cavalli	M1-profile					Cavalli	M1-profile
WNT	Spearman r	SIGLEC10	TREM2	CD163	ITGA4	WNT	p-value	SIGLEC10	TREM2	CD163	ITGA4
n=70	APOL3	0.233663	0.236287	0.268026	-0.044633	n=70	APOL3	0.0515581	0.0489177	0.0248773	0.713704
	CCL19	0.348648	0.408731	0.263302	-0.138588		CCL19	0.0030975	0.000443269	0.0276447	0.252555
	CCL5	0.404637	0.347424	0.291785	0.039769		CCL5	0.00051213	0.00321079	0.0142505	0.743766
	CCR7	0.155314	-0.167107	0.143347	-0.0431633		CCR7	0.19919	0.166761	0.236469	0.722744
	CD38	0.267711	0.17484	0.0971219	-0.159339		CD38	0.0250542	0.147713	0.423802	0.187653
	CD40	0.0387193	-0.175225	0.0615344	0.0332254		CD40	0.750307	0.146809	0.612826	0.784812
	CXCL10	0.388925	0.346934	0.115038	0.204409		CXCL10	0.000876512	0.00325713	0.342976	0.0896232
	CXCL9	0.295215	0.102301	0.307392	0.157624		CXCL9	0.0131001	0.399389	0.00963894	0.192508
	EBI3	0.330277	0.136908	0.250179	-0.203324		EBI3	0.00523244	0.258407	0.0367254	0.0913753
	IDO1	0.211268	0.102266	0.156819	0.0330505		IDO1	0.0791498	0.399551	0.194818	0.785918
	LAMP3	0.0861692	0.0795206	0.172006	-0.030636		LAMP3	0.478149	0.51287	0.154496	0.801224
	TNFAIP6	0.352183	0.416009	0.475217	0.0297262		TNFAIP6	0.00279029	0.000341341	3.22425e-05	0.807012
RATIO		0.5	0.333333	0.166667	0
Cavalli	M2-profile					Cavalli	M2-profile
WNT	Spearman r	SIGLEC10	TREM2	CD163	ITGA4	WNT	p-value	SIGLEC10	TREM2	CD163	ITGA4
n=70	AIF1	0.573896	0.556819	0.477176	-0.0104453	n=70	AIF1	2.06128e-07	5.56352e-07	2.95928e-05	0.931609
	CCL13	-0.0196833	-0.146881	-0.229604	-0.0933427		CCL13	0.871516	0.224991	0.0558707	0.442143
	CCL18	0.236322	0.379022	0.278068	-0.17449		CCL18	0.0488833	0.0012136	0.0197656	0.148538
	CD180	0.520287	0.534739	0.451841	0.109964		CD180	3.90215e-06	1.85555e-06	8.62201e-05	0.364823
	CD209	0.00530137	0.0346601	0.36604	-0.0279766		CD209	0.965258	0.775758	0.00183147	0.81817
	CD4	0.456041	0.618091	0.596536	0.0128248		CD4	7.26333e-05	1.1919e-08	5.05008e-08	0.916081
	CLEC4A	-0.0178637	0.0782959	0.0646138	-0.0491471		CLEC4A	0.883306	0.519403	0.595128	0.686188
	CLEC10A	0.211548	-0.0805354	0.0745167	0.021153		CLEC10A	0.078744	0.507489	0.539824	0.862014
	MS4A6A	0.587088	0.587298	0.610568	0.0689179		MS4A6A	9.20189e-08	9.08189e-08	1.99726e-08	0.570782
	NPL	0.295495	0.574525	0.316105	-0.00299186		NPL	0.0130098	1.98501e-07	0.0076797	0.980389
	SLC15A3	0.438299	0.657108	0.363695	-0.0836497		SLC15A3	0.000147668	6.48503e-10	0.00196926	0.491157
	TREM2	0.516963	1	0.331922	-0.226804		TREM2	4.6077e-06	0	0.00499879	0.0590126
RATIO		0.583333	0.636364	0.666667	0
Cavalli	M1-profile					Cavalli	M1-profile
WNTa	Spearman r	SIGLEC10	TREM2	CD163	ITGA4	WNTa	p-value	SIGLEC10	TREM2	CD163	ITGA4
n=49	APOL3	0.237347	0.162449	0.243367	-0.045	n=49	APOL3	0.10057	0.264758	0.0919823	0.758825
	CCL19	0.43551	0.452245	0.289592	-0.245714		CCL19	0.00176234	0.00110503	0.0435614	0.0887933
	CCL5	0.525918	0.506939	0.447449	0.044898		CCL5	0.000104094	0.000201515	0.00126624	0.759356
	CCR7	0.367143	-0.0492857	0.344694	0.02		CCR7	0.00945985	0.736646	0.015291	0.891506
	CD38	0.33898	0.429592	0.241224	-0.252959		CD38	0.01719	0.00206714	0.094971	0.0794908
	CD40	-0.0518367	-0.336429	-0.0136735	0.00265306		CD40	0.723543	0.0181004	0.925707	0.985565
	CXCL10	0.290204	0.404694	0.129592	0.207755		CXCL10	0.0430992	0.00392367	0.374823	0.152022
	CXCL9	0.322143	0.153878	0.372551	0.159592		CXCL9	0.0239871	0.291133	0.00838451	0.273367
	EBI3	0.509694	0.245714	0.298776	-0.18602		EBI3	0.000183528	0.0887933	0.0370391	0.20064
	IDO1	0.237551	0.144184	0.226327	-0.00183673		IDO1	0.100269	0.322953	0.117875	0.990007
	LAMP3	0.268367	0.207653	0.212959	-0.0446939		LAMP3	0.0622601	0.152228	0.141794	0.760417
	TNFAIP6	0.397041	0.43551	0.477755	0.0527551		TNFAIP6	0.00473299	0.00176234	0.000517539	0.718845
RATIO		0.583333	0.416667	0.416667	0
Cavalli	M2-profile					Cavalli	M2-profile
WNTa	Spearman r	SIGLEC10	TREM2	CD163	ITGA4	WNTa	p-value	SIGLEC10	TREM2	CD163	ITGA4
n=49	AIF1	0.533571	0.592653	0.407449	0.0611224	n=49	AIF1	7.88592e-05	7.23916e-06	0.00366361	0.67653
	CCL13	-0.0779592	-0.138367	-0.156224	-0.144388		CCL13	0.594423	0.343059	0.283747	0.322261
	CCL18	0.203469	0.369592	0.253776	0.0147959		CCL18	0.160845	0.008959	0.0784926	0.919627
	CD180	0.466531	0.57398	0.411122	0.134388		CD180	0.000727836	1.61903e-05	0.00334052	0.357251
	CD209	0.0670408	0.116939	0.385306	-0.114184		CD209	0.647178	0.4236	0.00625786	0.434678
	CD4	0.48398	0.743878	0.548367	0.0129592		CD4	0.000426201	9.10611e-10	4.52203e-05	0.929578
	CLEC4A	-0.0253061	0.156327	0.151429	0.0262245		CLEC4A	0.862968	0.283429	0.298972	0.858045
	CLEC10A	0.247551	0.0521429	0.0961224	-0.174082		CLEC10A	0.0863583	0.721976	0.511174	0.23159
	MS4A6A	0.611531	0.655204	0.62602	0.00142857		MS4A6A	3.04348e-06	3.24956e-07	1.50501e-06	0.992227
	NPL	0.230816	0.618571	0.411429	0.132245		NPL	0.110571	2.17112e-06	0.00331477	0.36504
	SLC15A3	0.535	0.71949	0.345204	-0.130918		SLC15A3	7.48209e-05	5.7191e-09	0.0151305	0.369912
	TREM2	0.564592	1	0.328265	-0.0973469		TREM2	2.38265e-05	0	0.0212926	0.505782
RATIO		0.5	0.636364	0.666667	0
Cavalli	M1-profile					Cavalli	M1-profile
WNTß	Spearman r	SIGLEC10	TREM2	CD163	ITGA4	WNTß	p-value	SIGLEC10	TREM2	CD163	ITGA4
n=21	APOL3	0.277922	0.454545	0.37013	0.0324675	n=21	APOL3	0.222532	0.0384394	0.0986265	0.888889
	CCL19	0.228571	0.366234	0.172727	0.0168831		CCL19	0.318967	0.102504	0.454024	0.942096
	CCL5	0.0831169	-0.0350649	-0.0922078	0.0558442		CCL5	0.720203	0.880059	0.690981	0.809999
	CCR7	-0.346753	-0.506494	-0.238961	-0.157143		CCR7	0.123571	0.019129	0.296849	0.496334
	CD38	0.164935	-0.211688	-0.0376623	-0.133766		CD38	0.474942	0.356958	0.871244	0.563219
	CD40	0.222078	0.14026	0.164935	0.149351		CD40	0.333281	0.544247	0.474942	0.518188
	CXCL10	0.562338	0.264935	0.115584	0.158442		CXCL10	0.00796706	0.245793	0.617837	0.492736
	CXCL9	0.174026	0.122078	0.0896104	0.15974		CXCL9	0.450585	0.598086	0.699289	0.489151
	EBI3	0.0961039	0.123377	0.322078	-0.280519		EBI3	0.678583	0.594168	0.154492	0.21806
	IDO1	0.122078	0.0324675	-0.155844	0.155844		IDO1	0.598086	0.888889	0.499944	0.499944
	LAMP3	-0.302597	0.0441558	0.0974026	-0.00909091		LAMP3	0.182441	0.849271	0.674468	0.968803
	TNFAIP6	0.409091	0.28961	0.568831	0.0753247		TNFAIP6	0.0655582	0.202877	0.00712538	0.745555
RATIO		0.0833333	0.0833333	0.0833333	0
Cavalli	M2-profile					Cavalli	M2-profile
WNTß	Spearman r	SIGLEC10	TREM2	CD163	ITGA4	WNTß	p-value	SIGLEC10	TREM2	CD163	ITGA4
n=21	AIF1	0.618182	0.453247	0.612987	-0.0753247	n=21	AIF1	0.00281948	0.0390667	0.00313058	0.745555
	CCL13	0.153247	-0.314286	-0.475325	-0.0844156		CCL13	0.507204	0.165288	0.0294304	0.716005
	CCL18	0.345455	0.32987	0.232468	-0.512987		CCL18	0.125078	0.144198	0.31056	0.0174013
	CD180	0.602597	0.415584	0.593506	0.122078		CD180	0.00383927	0.0609854	0.00456449	0.598086
	CD209	-0.132468	-0.15974	0.306494	0.241558		CD209	0.567049	0.489151	0.176594	0.291471
	CD4	0.368831	0.271429	0.624675	0.120779		CD4	0.0999067	0.233974	0.00246739	0.602015
	CLEC4A	-0.0324675	0.106494	-0.0922078	-0.248052		CLEC4A	0.888889	0.645917	0.690981	0.27829
	CLEC10A	0.261039	-0.00779221	0.106494	0.211688		CLEC10A	0.253065	0.973258	0.645917	0.356958
	MS4A6A	0.528571	0.488312	0.637662	0.257143		MS4A6A	0.0137632	0.0247075	0.00187288	0.260473
	NPL	0.503896	0.44026	0.0467532	-0.288312		NPL	0.0198574	0.0457881	0.840511	0.205002
	SLC15A3	0.284416	0.638961	0.422078	0.0428571		SLC15A3	0.211464	0.00182072	0.0566592	0.853657
	TREM2	0.476623	1	0.401299	-0.258442		TREM2	0.0289283	0	0.0713826	0.257989
RATIO		0.416667	0.363636	0.333333	0
Cavalli	M1-profile					Cavalli	M1-profile
SHH	Spearman r	SIGLEC10	TREM2	CD163	ITGA4	SHH	p-value	SIGLEC10	TREM2	CD163	ITGA4
n=223	APOL3	0.153555	0.0713561	0.175954	0.127799	n=223	APOL3	0.0218021	0.288718	0.00845445	0.0567088
	CCL19	-0.0932463	0.0355833	-0.1665	-0.0757614		CCL19	0.16524	0.597115	0.0127811	0.259903
	CCL5	0.193104	0.308139	0.214334	0.0575536		CCL5	0.00379458	2.7285e-06	0.00128095	0.392364
	CCR7	0.245911	-0.0625141	0.00742226	-0.00916772		CCR7	0.000208323	0.352787	0.912238	0.891713
	CD38	0.25496	0.187408	0.114982	-0.0284067		CD38	0.000118218	0.00498826	0.0866978	0.673095
	CD40	0.196929	0.24081	0.197054	0.00879331		CD40	0.00314481	0.000284081	0.0031253	0.89611
	CXCL10	0.279875	0.337183	0.196964	0.144887		CXCL10	2.22524e-05	2.48552e-07	0.00313925	0.0305494
	CXCL9	0.247271	0.216327	0.254624	0.155054		CXCL9	0.000191573	0.00115052	0.000120781	0.0205332
	EBI3	0.377817	0.280188	0.516872	0.016616		EBI3	5.61822e-09	2.17678e-05	1.24275e-16	0.8051
	IDO1	0.231389	0.0961431	0.0680058	-0.0416898		IDO1	0.000495194	0.152438	0.312013	0.535698
	LAMP3	0.270554	0.102059	0.116475	-0.0824965		LAMP3	4.23738e-05	0.128644	0.0826558	0.219783
	TNFAIP6	0.119027	0.293705	0.143971	0.239226		TNFAIP6	0.0761013	8.19379e-06	0.0316291	0.000312371
RATIO		0.25	0.333333	0.0833333	0
Cavalli	M2-profile					Cavalli	M2-profile
SHH	Spearman r	SIGLEC10	TREM2	CD163	ITGA4	SHH	p-value	SIGLEC10	TREM2	CD163	ITGA4
n=223	AIF1	0.385288	0.51765	0.39228	0.147085	n=223	AIF1	2.63842e-09	1.09904e-16	1.27804e-09	0.0280876
	CCL13	0.193516	-0.10748	-0.0195636	-0.0425435		CCL13	0.00371932	0.109455	0.771408	0.52737
	CCL18	0.101678	0.105102	0.190555	-0.135484		CCL18	0.130084	0.117577	0.00429268	0.0432632
	CD180	0.313214	0.525159	0.423355	0.253982		CD180	1.8276e-06	3.30268e-17	4.1264e-11	0.000125812
	CD209	0.0581023	-0.0501476	0.359661	0.192763		CD209	0.38786	0.456197	3.26211e-08	0.00385801
	CD4	0.215871	0.343568	0.434141	0.152555		CD4	0.00117923	1.41875e-07	1.15148e-11	0.0226858
	CLEC4A	-0.00728159	0.160166	0.0586699	0.102995		CLEC4A	0.913894	0.0166741	0.383233	0.125159
	CLEC10A	0.0802901	-0.0587959	0.0477875	0.0387648		CLEC10A	0.232409	0.38221	0.477695	0.56472
	MS4A6A	0.328911	0.42423	0.725358	0.130308		MS4A6A	5.04499e-07	3.72659e-11	1.06138e-37	0.0519838
	NPL	0.22542	0.574962	0.345351	0.145685		NPL	0.000696212	5.07448e-21	1.21034e-07	0.0296356
	SLC15A3	0.359717	0.552603	0.307231	-0.00143381		SLC15A3	3.24492e-08	3.13532e-19	2.929e-06	0.983014
	TREM2	0.377651	1	0.292019	0.0170899		TREM2	5.71189e-09	0	9.28123e-06	0.799657
RATIO		0.416667	0.545455	0.666667	0
Cavalli	M1-profile					Cavalli	M1-profile
SHHa	Spearman r	SIGLEC10	TREM2	CD163	ITGA4	SHHa	p-value	SIGLEC10	TREM2	CD163	ITGA4
n=65	APOL3	0.0622378	-0.0568619	0.161888	0.121198	n=65	APOL3	0.622353	0.652779	0.197615	0.336191
	CCL19	-0.172203	0.00891608	-0.273558	-0.0238199		CCL19	0.170164	0.943803	0.0274581	0.850608
	CCL5	0.114292	0.237194	0.150787	0.0652098		CCL5	0.364646	0.0571109	0.230542	0.605794
	CCR7	0.174213	-0.0406906	-0.058785	0.165691		CCR7	0.165156	0.747585	0.641827	0.187149
	CD38	0.23243	-0.0585227	0.272946	-0.0335664		CD38	0.0624402	0.643316	0.02782	0.790667
	CD40	0.0273601	0.117177	0.200699	0.0143794		CD40	0.828719	0.352586	0.108923	0.909486
	CXCL10	0.262981	0.359441	0.234266	0.145498		CXCL10	0.0343033	0.00327541	0.0603411	0.247497
	CXCL9	0.164248	0.209703	0.154895	0.224781		CXCL9	0.191071	0.0936263	0.21794	0.0718296
	EBI3	0.313199	0.232168	0.487456	-0.0975962		EBI3	0.0110737	0.0627449	3.81763e-05	0.43927
	IDO1	0.324344	0.0721591	0.169012	0.0253059		IDO1	0.00839187	0.567849	0.178339	0.841405
	LAMP3	0.232998	0.00576923	0.0329983	-0.231119		LAMP3	0.0617843	0.96362	0.794132	0.0639754
	TNFAIP6	0.0417832	0.396722	-0.0791521	0.214598		TNFAIP6	0.741041	0.00106868	0.530825	0.0860459
RATIO		0.166667	0.166667	0.0833333	0
Cavalli	M2-profile					Cavalli	M2-profile
SHHa	Spearman r	SIGLEC10	TREM2	CD163	ITGA4	SHHa	p-value	SIGLEC10	TREM2	CD163	ITGA4
n=65	AIF1	0.254196	0.371329	0.438724	0.0546329	n=65	AIF1	0.0410204	0.00232414	0.00025651	0.665566
	CCL13	0.0682692	-0.129371	-0.21875	0.00257867		CCL13	0.588952	0.304371	0.0800028	0.983735
	CCL18	-0.0170017	0.061451	-0.0524913	-0.278802		CCL18	0.893068	0.626768	0.677942	0.0245151
	CD180	0.201923	0.444362	0.43479	0.279589		CD180	0.106738	0.000208753	0.000295536	0.0240975
	CD209	0.159178	-0.120192	0.233348	0.0225087		CD209	0.205324	0.340244	0.0613834	0.858744
	CD4	0.267395	0.158217	0.403671	-0.0444493		CD4	0.0312907	0.20811	0.000854626	0.725152
	CLEC4A	-0.176204	0.167047	0.0741704	0.252997		CLEC4A	0.160304	0.183514	0.557078	0.0420165
	CLEC10A	0.096285	-0.17889	0.0356206	-0.0466783		CLEC10A	0.445471	0.153926	0.778174	0.711955
	MS4A6A	0.20743	0.320105	0.690253	0.0583916		MS4A6A	0.0973189	0.00933649	2.0029e-10	0.644061
	NPL	0.0144231	0.459397	0.29611	0.137063		NPL	0.909212	0.000118386	0.0166216	0.276267
	SLC15A3	0.241783	0.330245	0.310533	-0.125918		SLC15A3	0.0523322	0.00721646	0.0118158	0.317567
	TREM2	0.209484	1	0.327797	0.0110577		TREM2	0.0939765	0	0.00768528	0.930335
RATIO		0	0.454545	0.583333	0
Cavalli	M1-profile					Cavalli	M1-profile
SHHß	Spearman r	SIGLEC10	TREM2	CD163	ITGA4	SHHß	p-value	SIGLEC10	TREM2	CD163	ITGA4
n=35	APOL3	0.22605	0.227731	0.310644	-0.127451	n=35	APOL3	0.191641	0.188271	0.0693269	0.465629
	CCL19	0.00812325	0.00868347	0.123249	-0.22381		CCL19	0.963061	0.960515	0.480581	0.196199
	CCL5	0.313165	0.305602	0.377311	-0.0943978		CCL5	0.0669798	0.0742139	0.0254536	0.589618
	CCR7	0.508403	0.195798	0.485434	0.130812		CCR7	0.00181894	0.25964	0.00311716	0.453847
	CD38	0.430812	-0.110084	0.167787	0.0613445		CD38	0.0097781	0.529001	0.335324	0.726287
	CD40	0.228291	0.241457	-0.0579832	0.0406162		CD40	0.187157	0.162301	0.740755	0.816804
	CXCL10	0.336415	0.342857	0.378711	-0.0333333		CXCL10	0.0481555	0.0437704	0.0248698	0.849236
	CXCL9	0.392997	0.333894	0.571148	0.0960784		CXCL9	0.0195219	0.0499644	0.000339248	0.58298
	EBI3	0.485154	0.310644	0.590196	0.1493		EBI3	0.003137	0.0693269	0.000190111	0.391996
	IDO1	0.239216	0.157423	0.342297	-0.00504202		IDO1	0.166355	0.366445	0.0441385	0.977067
	LAMP3	0.359104	0.0148459	0.0767507	0.0131653		LAMP3	0.0341267	0.932544	0.661227	0.940166
	TNFAIP6	0.194678	0.567787	0.131092	0.322409		TNFAIP6	0.26243	0.000374387	0.452872	0.0589031
RATIO		0.5	0.25	0.5	0
Cavalli	M2-profile					Cavalli	M2-profile
SHHß	Spearman r	SIGLEC10	TREM2	CD163	ITGA4	SHHß	p-value	SIGLEC10	TREM2	CD163	ITGA4
n=35	AIF1	0.560224	0.527171	0.660784	0.178711	n=35	AIF1	0.000465554	0.00113836	1.55791e-05	0.304339
	CCL13	0.306723	0.035014	0.153501	0.00196078		CCL13	0.0731053	0.841728	0.378654	0.991081
	CCL18	0.217087	0.337535	0.308403	-0.0403361		CCL18	0.210328	0.0473686	0.0714668	0.818046
	CD180	0.155742	0.292157	0.490756	0.219048		CD180	0.371648	0.0885618	0.00276041	0.206137
	CD209	0.327731	0.0691877	0.459944	0.104762		CD209	0.0546151	0.692896	0.00543708	0.549224
	CD4	0.440056	0.584034	0.730252	0.136134		CD4	0.00816035	0.000230189	6.38628e-07	0.435524
	CLEC4A	0.116246	0.229412	-0.0490196	0.235014		CLEC4A	0.506046	0.184943	0.779754	0.17415
	CLEC10A	0.115406	-0.121289	0.0630252	0.047619		CLEC10A	0.509146	0.487643	0.719087	0.785898
	MS4A6A	0.540896	0.42493	0.77563	0.0686275		MS4A6A	0.000794067	0.0109434	4.43696e-08	0.695263
	NPL	0.0795518	0.533894	0.533333	0.195238		NPL	0.649639	0.000956073	0.000970213	0.261032
	SLC15A3	0.436134	0.505042	0.470028	0.197479		SLC15A3	0.00881636	0.00197273	0.0043848	0.255491
	TREM2	0.405602	1	0.438655	0.242577		TREM2	0.0156337	0	0.00838969	0.160301
RATIO		0.416667	0.545455	0.666667	0
Cavalli	M1-profile					Cavalli	M1-profile
SHHg	Spearman r	SIGLEC10	TREM2	CD163	ITGA4	SHHg	p-value	SIGLEC10	TREM2	CD163	ITGA4
n=47	APOL3	0.397202	0.134713	0.0718085	0.172063	n=47	APOL3	0.00570117	0.36663	0.631471	0.247481
	CCL19	-0.11228	0.0313367	-0.00763182	-0.0452128		CCL19	0.452407	0.83437	0.959395	0.762827
	CCL5	0.270583	0.35303	-0.149283	0.121531		CCL5	0.0658339	0.0149323	0.316585	0.415781
	CCR7	0.428191	0.0691489	-0.125578	-0.131707		CCR7	0.00267714	0.644189	0.400306	0.37752
	CD38	0.406105	0.260638	-0.337072	-0.229186		CD38	0.00462104	0.0768179	0.0205101	0.121233
	CD40	0.10592	0.207447	-0.0579325	-0.415819		CD40	0.478574	0.161765	0.698908	0.00365097
	CXCL10	0.233464	0.241906	-0.130897	0.290009		CXCL10	0.114252	0.101381	0.380484	0.0479976
	CXCL9	0.204093	0.225139	-0.0792091	0.0557354		CXCL9	0.168806	0.128129	0.596639	0.709816
	EBI3	0.231383	0.186055	0.578053	0.0900786		EBI3	0.117609	0.210517	2.09005e-05	0.547078
	IDO1	0.0639454	0.0521508	0.195768	0.0216235		IDO1	0.669364	0.727737	0.187243	0.885289
	LAMP3	0.172757	0.0291397	0.266883	0.046716		LAMP3	0.245551	0.845837	0.0697648	0.755181
	TNFAIP6	0.0868409	0.166281	0.293594	0.315333		TNFAIP6	0.561633	0.263965	0.0451815	0.0308487
RATIO		0.25	0.0833333	0.0833333	0.0833333
Cavalli	M2-profile					Cavalli	M2-profile
SHHg	Spearman r	SIGLEC10	TREM2	CD163	ITGA4	SHHg	p-value	SIGLEC10	TREM2	CD163	ITGA4
n=47	AIF1	0.403908	0.508788	-0.0654487	0.172757	n=47	AIF1	0.00486941	0.000260418	0.662053	0.245551
	CCL13	0.0234736	-0.276827	0.174954	-0.237858		CCL13	0.875548	0.0596023	0.239506	0.107405
	CCL18	-0.0114477	0.16235	0.303885	-0.131129		CCL18	0.939124	0.275583	0.0378362	0.379636
	CD180	0.47271	0.55377	0.222942	0.215079		CD180	0.000793035	5.39469e-05	0.131994	0.146542
	CD209	-0.260985	-0.252428	0.369218	0.556082		CD209	0.0764119	0.0869325	0.0106487	4.94449e-05
	CD4	-0.0607077	0.0777058	0.390148	0.405759		CD4	0.685214	0.603645	0.00670691	0.00465951
	CLEC4A	-0.0616327	0.141651	-0.000462535	-0.0100601		CLEC4A	0.680672	0.342233	0.997538	0.946492
	CLEC10A	0.0437095	0.0400093	0.0321462	0.117484		CLEC10A	0.770495	0.789461	0.830154	0.431593
	MS4A6A	0.197849	0.242368	0.65518	0.26908		MS4A6A	0.182505	0.100709	5.81902e-07	0.067409
	NPL	0.5392	0.584181	-0.091235	-0.0544635		NPL	9.20632e-05	1.62544e-05	0.541923	0.716158
	SLC15A3	0.586031	0.591466	0.0793247	-0.142229		SLC15A3	1.50512e-05	1.19749e-05	0.596101	0.340246
	TREM2	0.691142	1	0.00566605	-0.157956		TREM2	7.54e-08	0	0.969848	0.288961
RATIO		0.416667	0.363636	0.333333	0.166667
Cavalli	M1-profile					Cavalli	M1-profile
SHHd	Spearman r	SIGLEC10	TREM2	CD163	ITGA4	SHHd	p-value	SIGLEC10	TREM2	CD163	ITGA4
n=76	APOL3	0.0723172	0.0987013	0.194504	0.160246	n=76	APOL3	0.534724	0.396287	0.0922456	0.166728
	CCL19	-0.0558578	0.114696	-0.103677	0.0342857		CCL19	0.631753	0.323847	0.372788	0.768736
	CCL5	0.184334	0.245249	0.207437	0.0322898		CCL5	0.110927	0.0327342	0.0721717	0.781855
	CCR7	0.0927136	-0.181955	-0.0678332	-0.145755		CCR7	0.425695	0.115691	0.560414	0.208997
	CD38	0.140014	0.376022	0.104798	-0.00694463		CD38	0.227689	0.000815415	0.367613	0.952523
	CD40	0.312427	0.222775	0.143377	-0.007054		CD40	0.00600196	0.0530757	0.216604	0.951776
	CXCL10	0.343623	0.326015	0.0673958	0.101955		CXCL10	0.00237284	0.00405313	0.562951	0.380824
	CXCL9	0.396172	0.17326	0.284484	0.139221		CXCL9	0.000396143	0.134455	0.0127504	0.230359
	EBI3	0.481558	0.238824	0.466439	-0.0537799		EBI3	1.06279e-05	0.0377384	2.16795e-05	0.644507
	IDO1	0.34838	0.295338	0.121367	0.010745		IDO1	0.00204236	0.00959532	0.296307	0.9266
	LAMP3	0.336213	0.275079	0.101818	-0.0269583		LAMP3	0.0029836	0.0161756	0.381467	0.817187
	TNFAIP6	0.127573	0.20257	-0.0449761	0.0829255		TNFAIP6	0.272107	0.0792694	0.699653	0.476357
RATIO		0.5	0.25	0.0833333	0
Cavalli	M2-profile					Cavalli	M2-profile
SHHd	Spearman r	SIGLEC10	TREM2	CD163	ITGA4	SHHd	p-value	SIGLEC10	TREM2	CD163	ITGA4
n=76	AIF1	0.400055	0.519125	0.319098	0.126261	n=76	AIF1	0.000342867	1.55025e-06	0.00496067	0.277111
	CCL13	0.390075	-0.0288448	0.0427068	0.102228		CCL13	0.000495253	0.804639	0.714137	0.379542
	CCL18	0.230923	0.0483664	0.234532	-0.107833		CCL18	0.0447509	0.678213	0.0414248	0.353825
	CD180	0.39311	0.531702	0.265591	0.117157		CD180	0.000443393	7.71767e-07	0.0204053	0.313504
	CD209	0.0811483	-0.125031	0.202133	0.102338		CD209	0.48589	0.281857	0.0799337	0.37903
	CD4	0.215311	0.393192	0.213151	0.0761449		CD4	0.0617757	0.000442063	0.0644985	0.513264
	CLEC4A	0.149556	0.158988	0.0633766	0.0225017		CLEC4A	0.19724	0.170125	0.586514	0.847007
	CLEC10A	0.0994395	-0.0237321	0.101135	0.0366097		CLEC10A	0.392746	0.838751	0.384688	0.753542
	MS4A6A	0.42447	0.47445	0.672946	0.0396992		MS4A6A	0.000132646	1.49223e-05	2.7604e-11	0.733489
	NPL	0.234997	0.551825	0.20041	0.0199863		NPL	0.0410118	2.38005e-07	0.0825927	0.863936
	SLC15A3	0.330718	0.607902	0.156282	0.0123582		SLC15A3	0.00352361	5.75407e-09	0.17761	0.915618
	TREM2	0.315297	1	0.195871	-0.0699385		TREM2	0.00553231	0	0.0899358	0.548279
RATIO		0.5	0.545455	0.166667	0
Cavalli	M1-profile					Cavalli	M1-profile
Group3	Spearman r	SIGLEC10	TREM2	CD163	ITGA4	Group3	p-value	SIGLEC10	TREM2	CD163	ITGA4
n=144	APOL3	0.172474	0.128587	0.205434	-0.139756	n=144	APOL3	0.0387183	0.124544	0.0135066	0.0947887
	CCL19	-0.0725746	0.10033	0.0209268	0.10131		CCL19	0.387343	0.231508	0.803392	0.226956
	CCL5	0.0404549	0.337618	0.193316	-0.0592798		CCL5	0.630214	3.49923e-05	0.0202586	0.480326
	CCR7	0.258633	-0.213813	0.119898	-0.00159151		CCR7	0.0017482	0.0100756	0.152314	0.984896
	CD38	0.149662	0.226843	0.00341211	0.0296881		CD38	0.0733906	0.00625464	0.967624	0.723916
	CD40	0.151419	0.297392	0.157901	-0.11401		CD40	0.0700405	0.000294773	0.0587343	0.173628
	CXCL10	0.104742	0.340194	0.0747649	-0.0911221		CXCL10	0.211521	3.02109e-05	0.37314	0.277392
	CXCL9	0.02839	0.0403062	0.0942649	-0.0981874		CXCL9	0.73553	0.631473	0.261087	0.241674
	EBI3	0.227916	0.0923559	0.0994494	-0.149819		EBI3	0.00600682	0.270911	0.235648	0.0730864
	IDO1	-0.140338	-0.0715738	-0.0245398	-0.26061		IDO1	0.0934063	0.39394	0.770321	0.00160628
	LAMP3	0.0571698	-0.0286995	0.106334	0.277638		LAMP3	0.496115	0.732756	0.204625	0.000754108
	TNFAIP6	0.104815	0.441576	0.201604	-0.0491279		TNFAIP6	0.211204	3.02174e-08	0.015389	0.558716
RATIO		0	0.25	0	0
Cavalli	M2-profile					Cavalli	M2-profile
Group3	Spearman r	SIGLEC10	TREM2	CD163	ITGA4	Group3	p-value	SIGLEC10	TREM2	CD163	ITGA4
n=144	AIF1	0.419026	0.607439	0.338027	-0.0341733	n=144	AIF1	1.72213e-07	6.90978e-16	3.41866e-05	0.684284
	CCL13	-0.0800699	-0.072237	-0.00952094	-0.0670887		CCL13	0.340085	0.389561	0.909826	0.424321
	CCL18	-0.0285467	0.101555	-0.00282935	-0.160678		CCL18	0.734124	0.225828	0.973151	0.0543727
	CD180	0.289603	0.46854	0.248107	-0.081774		CD180	0.000430404	3.17298e-09	0.00271434	0.329874
	CD209	-0.0787035	-0.024576	0.299317	-0.249144		CD209	0.348416	0.769992	0.000268001	0.00260128
	CD4	0.213628	0.427775	0.403235	-0.0855357		CD4	0.0101421	8.89889e-08	5.41259e-07	0.308036
	CLEC4A	0.168817	-0.0271923	0.0544611	0.283767		CLEC4A	0.0431054	0.746298	0.516779	0.000567561
	CLEC10A	0.0848766	-0.0733502	-0.047239	-0.136219		CLEC10A	0.311792	0.382277	0.573952	0.103529
	MS4A6A	0.2008	0.465586	0.673459	-0.136078		MS4A6A	0.0158119	4.10093e-09	2.28785e-20	0.10389
	NPL	0.159654	0.348268	0.400691	-0.0990917		NPL	0.05595	1.89016e-05	6.47393e-07	0.237345
	SLC15A3	0.259292	0.463295	0.343417	-0.195053		SLC15A3	0.00169968	4.99528e-09	2.50918e-05	0.0191406
	TREM2	0.357009	1	0.15373	0.0876738		TREM2	1.12103e-05	0	0.0658228	0.296055
RATIO		0.25	0.545455	0.5	0.0833333
Cavalli	M1-profile					Cavalli	M1-profile
Group3a	Spearman r	SIGLEC10	TREM2	CD163	ITGA4	Group3a	p-value	SIGLEC10	TREM2	CD163	ITGA4
n=67	APOL3	0.184292	0.024144	0.179703	-0.22855	n=67	APOL3	0.135455	0.846226	0.145634	0.0628489
	CCL19	-0.236012	0.0506026	0.128302	-0.00466917		CCL19	0.0545117	0.684253	0.3008	0.970087
	CCL5	0.00335222	0.264466	0.18106	-0.0135685		CCL5	0.978521	0.0305659	0.142567	0.91322
	CCR7	0.297829	-0.256884	0.159191	0.0300902		CCR7	0.0143737	0.0358636	0.198187	0.808998
	CD38	0.00893926	0.104637	-0.0297709	0.134807		CD38	0.942765	0.399401	0.810987	0.276748
	CD40	0.0584644	0.25002	0.0777796	0.106712		CD40	0.638392	0.0412986	0.531564	0.390065
	CXCL10	0.0925453	0.286096	-0.0456541	-0.000399074		CXCL10	0.456356	0.0189244	0.713728	0.997443
	CXCL9	0.0782983	-0.0206321	0.257203	-0.23274		CXCL9	0.528821	0.868377	0.035626	0.0580493
	EBI3	0.227871	0.0132892	0.099569	-0.126427		EBI3	0.0636552	0.915	0.422747	0.30798
	IDO1	-0.0426211	-0.0252215	-0.105435	-0.241959		IDO1	0.732005	0.839453	0.395795	0.0485339
	LAMP3	-0.0154442	-0.154601	0.0330433	0.394325		LAMP3	0.90128	0.2116	0.79066	0.000960547
	TNFAIP6	0.112978	0.553476	0.136004	-0.0194349		TNFAIP6	0.362675	1.18696e-06	0.272465	0.875952
RATIO		0.0833333	0.0833333	0	0.0833333
Cavalli	M2-profile					Cavalli	M2-profile
Group3a	Spearman r	SIGLEC10	TREM2	CD163	ITGA4	Group3a	p-value	SIGLEC10	TREM2	CD163	ITGA4
n=67	AIF1	0.339931	0.563732	0.371219	-0.0470109	n=67	AIF1	0.00488638	6.79242e-07	0.0019835	0.705603
	CCL13	0.0556309	0.0209913	-0.0309282	0.117647		CCL13	0.654777	0.866106	0.803783	0.343049
	CCL18	-0.161864	0.16805	-0.131375	-0.0901908		CCL18	0.190659	0.174035	0.289273	0.467942
	CD180	0.251936	0.469231	0.217216	-0.15089		CD180	0.0397174	6.19024e-05	0.0774499	0.222906
	CD209	-0.0456142	-0.0241839	0.208716	-0.120959		CD209	0.713968	0.845975	0.0900783	0.329536
	CD4	0.205204	0.490941	0.190997	0.0217894		CD4	0.0957461	2.46448e-05	0.121563	0.861065
	CLEC4A	0.0973342	-0.111581	0.0666055	0.0351185		CLEC4A	0.433284	0.368677	0.592287	0.77784
	CLEC10A	0.229508	-0.00993695	0.126826	-0.323051		CLEC10A	0.0617245	0.936389	0.306443	0.00766629
	MS4A6A	0.121997	0.484237	0.605595	-0.138239		MS4A6A	0.325373	3.2972e-05	5.65407e-08	0.264589
	NPL	0.143347	0.300742	0.419108	-0.024144		NPL	0.247168	0.0134023	0.000415571	0.846226
	SLC15A3	0.145463	0.493695	0.188203	-0.0795355		SLC15A3	0.240189	2.18289e-05	0.127213	0.52231
	TREM2	0.225038	1	0.0146859	0.155559		TREM2	0.0671137	0	0.906104	0.208749
RATIO		0.0833333	0.545455	0.25	0
Cavalli	M1-profile					Cavalli	M1-profile
Group3ß	Spearman r	SIGLEC10	TREM2	CD163	ITGA4	Group3ß	p-value	SIGLEC10	TREM2	CD163	ITGA4
n=37	APOL3	0.0844002	0.210052	0.35633	-0.0502608	n=37	APOL3	0.619434	0.212097	0.0304112	0.767675
	CCL19	-0.0303461	0.109768	0.238502	-0.0697013		CCL19	0.858492	0.517805	0.155153	0.681862
	CCL5	0.126837	0.314367	0.344713	0.0381697		CCL5	0.454418	0.0580997	0.0366753	0.822531
	CCR7	0.142722	-0.319346	-0.0315315	0.000237079		CCR7	0.399412	0.0540273	0.853024	0.998889
	CD38	0.244666	0.377904	-0.240398	0.252015		CD38	0.144441	0.0211073	0.151797	0.132391
	CD40	0.257705	0.355619	0.0990991	-0.272878		CD40	0.123585	0.0307676	0.559526	0.102246
	CXCL10	0.183025	0.474395	-0.0258416	0.143907		CXCL10	0.278241	0.00301283	0.87933	0.395467
	CXCL9	-0.0265529	0.123992	-0.0168326	0.0644855		CXCL9	0.876034	0.464682	0.921232	0.704553
	EBI3	0.323376	0.174016	0.282598	-0.430062		EBI3	0.0509002	0.302985	0.0901286	0.00789094
	IDO1	-0.311522	-0.320768	0.0931721	-0.24111		IDO1	0.0605341	0.0529066	0.583357	0.150553
	LAMP3	0.188478	0.232812	0.387624	0.0583215		LAMP3	0.263923	0.165541	0.0177682	0.731695
	TNFAIP6	-0.0422001	0.312233	0.383594	-0.191323		TNFAIP6	0.80414	0.0599181	0.0190946	0.25665
RATIO		0	0.25	0.333333	0
Cavalli	M2-profile					Cavalli	M2-profile
Group3ß	Spearman r	SIGLEC10	TREM2	CD163	ITGA4	Group3ß	p-value	SIGLEC10	TREM2	CD163	ITGA4
n=37	AIF1	0.607397	0.684448	0.25889	0.0182551	n=37	AIF1	6.70544e-05	2.99056e-06	0.121807	0.914599
	CCL13	-0.363917	-0.205073	0.220958	-0.284732		CCL13	0.0268163	0.22338	0.188774	0.0876232
	CCL18	0.3101	0.187293	0.180417	-0.189426		CCL18	0.0617813	0.266994	0.285264	0.261484
	CD180	0.44642	0.607634	0.45614	0.13395		CD180	0.00561232	6.6498e-05	0.00454764	0.4293
	CD209	-0.0165955	-0.142248	0.259602	-0.339023		CD209	0.922338	0.400996	0.12075	0.0401063
	CD4	0.259839	0.474633	0.593172	0.0602181		CD4	0.120399	0.00299632	0.00010924	0.723307
	CLEC4A	0.213371	0.255334	0.315552	0.461593		CLEC4A	0.204797	0.1272	0.0571087	0.0040307
	CLEC10A	0.0998103	-0.175439	0.0168326	-0.250356		CLEC10A	0.556696	0.298988	0.921232	0.135044
	MS4A6A	0.216453	0.611901	0.711238	0.0609294		MS4A6A	0.198177	5.71705e-05	8.06038e-07	0.72017
	NPL	0.334045	0.528212	0.0656709	0.14936		NPL	0.0433179	0.00077861	0.699373	0.377614
	SLC15A3	0.494784	0.474633	0.484116	-0.0666193		SLC15A3	0.00185125	0.00299632	0.00239741	0.695238
	TREM2	0.540778	1	0.341631	0.28734		TREM2	0.00054914	0	0.0385028	0.0846343
RATIO		0.416667	0.545455	0.416667	0.0833333
Cavalli	M1-profile					Cavalli	M1-profile
Group3g	Spearman r	SIGLEC10	TREM2	CD163	ITGA4	Group3g	p-value	SIGLEC10	TREM2	CD163	ITGA4
n=40	APOL3	0.198311	0.246341	0.0879925	-0.15122	n=40	APOL3	0.21994	0.125444	0.589255	0.351626
	CCL19	0.102439	0.202251	-0.243152	0.209944		CCL19	0.529352	0.210726	0.13057	0.193518
	CCL5	0.0517824	0.497749	0.0510319	-0.214822		CCL5	0.750994	0.00108285	0.754491	0.183132
	CCR7	0.205066	-0.109944	0.150469	-0.0487805		CCR7	0.204311	0.499455	0.354049	0.765009
	CD38	0.343527	0.266417	0.217073	-0.105629		CD38	0.0299848	0.0965686	0.178475	0.51654
	CD40	0.237336	0.26379	0.277486	-0.129456		CD40	0.140318	0.100026	0.0829979	0.425947
	CXCL10	0.0615385	0.292871	0.0757974	-0.148593		CXCL10	0.70601	0.0666561	0.642037	0.360151
	CXCL9	0.0420263	0.136585	-0.194184	0.0465291		CXCL9	0.796806	0.400685	0.229886	0.775569
	EBI3	0.133208	0.194747	0.00562852	0.0767355		EBI3	0.412542	0.228512	0.972503	0.63791
	IDO1	-0.144653	-0.000938086	-0.176923	-0.0318949		IDO1	0.37317	0.995416	0.27478	0.8451
	LAMP3	-0.0148218	0.0227017	0.00994371	-0.00581614		LAMP3	0.927673	0.889416	0.951441	0.971587
	TNFAIP6	0.16454	0.338837	0.0833021	-0.0206379		TNFAIP6	0.310305	0.0324554	0.609329	0.899415
RATIO		0.0833333	0.166667	0	0
Cavalli	M2-profile					Cavalli	M2-profile
Group3g	Spearman r	SIGLEC10	TREM2	CD163	ITGA4	Group3g	p-value	SIGLEC10	TREM2	CD163	ITGA4
n=40	AIF1	0.275047	0.600375	0.231144	0.107505	n=40	AIF1	0.0858525	4.21516e-05	0.151274	0.509076
	CCL13	-0.0517824	-0.139212	-0.150657	-0.215572		CCL13	0.750994	0.391601	0.353442	0.181571
	CCL18	-0.0585366	-0.0258912	0.0405253	-0.0619137		CCL18	0.719755	0.873997	0.803918	0.704299
	CD180	0.15666	0.298687	0.106567	-0.112008		CD180	0.334361	0.0611861	0.512801	0.491387
	CD209	-0.260225	0.0223265	0.286116	0.0630394		CD209	0.104868	0.891233	0.0734856	0.699172
	CD4	0.0793621	0.201689	0.410319	-0.0902439		CD4	0.626412	0.212026	0.00854547	0.579725
	CLEC4A	0.266979	-0.137336	0.0926829	-0.0168856		CLEC4A	0.0958399	0.398077	0.56948	0.917634
	CLEC10A	-0.0380863	-0.069606	-0.130019	-0.109568		CLEC10A	0.815509	0.669535	0.42392	0.500929
	MS4A6A	0.274296	0.362852	0.54878	-0.0913696		MS4A6A	0.0867461	0.0213829	0.000245786	0.574986
	NPL	-0.0365854	0.315385	0.173734	0.0397749		NPL	0.822661	0.047442	0.283664	0.80748
	SLC15A3	0.259662	0.469981	0.28424	-0.205066		SLC15A3	0.105649	0.00221389	0.075477	0.204311
	TREM2	0.439024	1	0.19531	-0.197373		TREM2	0.00459621	0	0.227144	0.222174
RATIO		0.0833333	0.363636	0.166667	0
Cavalli	M1-profile					Cavalli	M1-profile
Group4	Spearman r	SIGLEC10	TREM2	CD163	ITGA4	Group4	p-value	SIGLEC10	TREM2	CD163	ITGA4
n=326	APOL3	0.23423	0.0684773	0.244812	0.121027	n=326	APOL3	1.93312e-05	0.217542	7.7695e-06	0.0289009
	CCL19	0.0322754	0.209598	0.108491	0.0436431		CCL19	0.561469	0.000137688	0.050335	0.432252
	CCL5	0.192049	0.229072	0.332611	0.193337		CCL5	0.000488963	2.96967e-05	7.33893e-10	0.000447152
	CCR7	0.256513	-0.245585	0.152502	0.103347		CCR7	2.69985e-06	7.25726e-06	0.00579638	0.0623487
	CD38	0.168731	0.200078	-0.214581	-0.22203		CD38	0.00223743	0.000277501	9.41997e-05	5.25374e-05
	CD40	0.136324	0.154845	0.117962	0.0542809		CD40	0.0137606	0.00507894	0.0332451	0.328557
	CXCL10	0.249326	0.231049	0.31932	0.196324		CXCL10	5.19965e-06	2.52199e-05	3.6693e-09	0.000362659
	CXCL9	0.210444	0.0900974	0.272631	0.165963		CXCL9	0.00012918	0.104417	5.77519e-07	0.00264797
	EBI3	0.406281	0.322078	0.320116	0.0172879		EBI3	2.18158e-14	2.64411e-09	3.33944e-09	0.755827
	IDO1	0.116156	-0.0181528	0.178809	0.151899		IDO1	0.0360553	0.744028	0.00118593	0.00599519
	LAMP3	0.116552	0.103488	0.0901407	0.109293		LAMP3	0.0354229	0.0619896	0.10425	0.0486473
	TNFAIP6	0.0810552	0.0587397	0.380553	0.370997		TNFAIP6	0.144215	0.290324	1.12625e-12	4.47311e-12
RATIO		0.0833333	0.0833333	0.333333	0.0833333
Cavalli	M2-profile					Cavalli	M2-profile
Group4	Spearman r	SIGLEC10	TREM2	CD163	ITGA4	Group4	p-value	SIGLEC10	TREM2	CD163	ITGA4
n=326	AIF1	0.454077	0.549706	0.309778	0.10358	n=326	AIF1	5.47894e-18	3.89041e-27	1.11102e-08	0.0617573
	CCL13	-0.0147816	-0.110101	-0.0808075	-0.174782		CCL13	0.790333	0.0469973	0.145449	0.00153455
	CCL18	-0.193093	-0.210935	-0.132288	-0.225404		CCL18	0.000454813	0.00012446	0.0168546	4.00635e-05
	CD180	0.495893	0.304701	0.396027	0.130692		CD180	1.22898e-21	1.97194e-08	1.09479e-13	0.0182365
	CD209	0.0977787	-0.203162	0.373185	0.05469		CD209	0.0779198	0.0002219	3.27519e-12	0.32492
	CD4	0.249285	0.298325	0.473727	0.209864		CD4	5.21861e-06	3.99111e-08	1.21923e-19	0.000134952
	CLEC4A	-0.0390939	-0.0887608	0.15686	0.180557		CLEC4A	0.481796	0.109683	0.00452688	0.00105861
	CLEC10A	0.072854	-0.125992	0.0142593	-0.171444		CLEC10A	0.189485	0.0228946	0.797579	0.00189223
	MS4A6A	0.360637	0.256848	0.762427	0.307097		MS4A6A	1.8971e-11	2.61754e-06	3.25259e-63	1.50627e-08
	NPL	0.373128	0.488666	0.238734	0.193548		NPL	3.3019e-12	5.7078e-21	1.31823e-05	0.00044063
	SLC15A3	0.370232	0.379671	0.244245	0.0516108		SLC15A3	4.98567e-12	1.28161e-12	8.16731e-06	0.352942
	TREM2	0.344199	1	0.0920148	0.114696		TREM2	1.69153e-10	0	0.0972146	0.0384736
RATIO		0.5	0.454545	0.416667	0.0833333
Cavalli	M1-profile					Cavalli	M1-profile
Group4a	Spearman r	SIGLEC10	TREM2	CD163	ITGA4	Group4a	p-value	SIGLEC10	TREM2	CD163	ITGA4
n=98	APOL3	0.143877	-0.0334526	0.261137	0.169418	n=98	APOL3	0.157537	0.743663	0.00939924	0.0953733
	CCL19	0.103571	0.186593	0.201704	0.105841		CCL19	0.310164	0.0658162	0.0464079	0.299623
	CCL5	0.292415	0.222297	0.425945	0.185739		CCL5	0.00348054	0.0278074	1.22716e-05	0.0670856
	CCR7	0.244229	-0.245389	0.250247	0.182016		CCR7	0.0153701	0.0148746	0.0129474	0.0728513
	CD38	0.185688	0.247582	-0.189386	-0.362164		CD38	0.067162	0.0139758	0.0618024	0.000247866
	CD40	0.113338	0.117916	0.215385	0.0917889		CD40	0.26649	0.24753	0.0331785	0.368703
	CXCL10	0.298281	0.243208	0.409968	0.202571		CXCL10	0.00285287	0.0158175	2.76238e-05	0.0454563
	CXCL9	0.204764	0.0424166	0.415642	0.189246		CXCL9	0.0431212	0.67836	2.08055e-05	0.0619991
	EBI3	0.438007	0.240174	0.256444	0.136533		EBI3	6.46809e-06	0.0172156	0.0108072	0.180067
	IDO1	-0.00843486	-0.104617	0.243476	0.222437		IDO1	0.934304	0.305279	0.015699	0.0277065
	LAMP3	0.0924392	0.0319352	0.134849	0.109373		LAMP3	0.365306	0.754915	0.185547	0.283692
	TNFAIP6	-0.0250623	0.0193371	0.316413	0.425957		TNFAIP6	0.806488	0.850102	0.001503	1.22635e-05
RATIO		0.166667	0	0.333333	0.0833333
Cavalli	M2-profile					Cavalli	M2-profile
Group4a	Spearman r	SIGLEC10	TREM2	CD163	ITGA4	Group4a	p-value	SIGLEC10	TREM2	CD163	ITGA4
n=98	AIF1	0.308685	0.563402	0.288934	0.0959713	n=98	AIF1	0.00198468	1.54566e-09	0.00390904	0.347192
	CCL13	-0.124776	-0.163386	-0.266773	-0.184643		CCL13	0.220891	0.107942	0.00792301	0.0687439
	CCL18	-0.334659	-0.245057	-0.39116	-0.206995		CCL18	0.000756822	0.0150147	6.81965e-05	0.0408487
	CD180	0.451676	0.345205	0.433697	0.205809		CD180	3.03743e-06	0.000499245	8.154e-06	0.0420436
	CD209	0.0339243	-0.153543	0.418753	0.220919		CD209	0.740176	0.131182	1.77718e-05	0.0288144
	CD4	0.115289	0.34347	0.580297	0.243948		CD4	0.258293	0.000535134	3.78761e-10	0.015492
	CLEC4A	0.0401596	-0.0541476	0.277891	0.251662		CLEC4A	0.694602	0.596427	0.00559738	0.0124286
	CLEC10A	0.156475	-0.0749702	0.102423	-0.0668605		CLEC10A	0.123891	0.463145	0.315585	0.513031
	MS4A6A	0.319103	0.301953	0.767828	0.358989		MS4A6A	0.00136197	0.00251367	2.86679e-20	0.000283429
	NPL	0.306594	0.447673	0.272676	0.113734		NPL	0.00213707	3.80306e-06	0.00659959	0.264815
	SLC15A3	0.348571	0.475916	0.302629	0.217222		SLC15A3	0.000435806	7.31671e-07	0.00245535	0.0316726
	TREM2	0.209584	1	0.0493277	0.00793757		TREM2	0.0383387	0	0.629559	0.938169
RATIO		0.416667	0.545455	0.416667	0.0833333
Cavalli	M1-profile					Cavalli	M1-profile
Group4ß	Spearman r	SIGLEC10	TREM2	CD163	ITGA4	Group4ß	p-value	SIGLEC10	TREM2	CD163	ITGA4
n=109	APOL3	0.0784821	-0.0528589	0.0977481	0.103864	n=109	APOL3	0.417261	0.585147	0.311931	0.282472
	CCL19	0.0393291	0.130229	-0.0629784	-0.0987212		CCL19	0.68472	0.177109	0.515318	0.307115
	CCL5	0.0288203	-0.0468539	0.0654342	0.21896		CCL5	0.766096	0.628531	0.49904	0.0221673
	CCR7	0.185673	-0.410898	0.205301	0.123946		CCR7	0.0532386	9.0761e-06	0.032229	0.199117
	CD38	0.19659	0.461375	-0.26043	-0.0417014		CD38	0.0404784	4.43689e-07	0.0062383	0.6668
	CD40	0.0565101	-0.0438699	-0.0390881	0.027699		CD40	0.559458	0.650583	0.68655	0.774949
	CXCL10	0.102104	0.0891484	0.133936	0.30481		CXCL10	0.290755	0.35661	0.164993	0.00127003
	CXCL9	0.142841	0.0525253	0.0405245	0.17307		CXCL9	0.138414	0.587521	0.675667	0.0719111
	EBI3	0.34867	0.325206	0.296562	-0.00786767		EBI3	0.000202754	0.000559767	0.00174059	0.935287
	IDO1	-0.0130664	-0.100463	0.168242	0.199073		IDO1	0.89273	0.298615	0.0803366	0.0379639
	LAMP3	0.0943379	0.0862756	0.132444	0.0764341		LAMP3	0.329194	0.37238	0.169794	0.429556
	TNFAIP6	0.106098	-0.132555	0.233509	0.333973		TNFAIP6	0.272194	0.169432	0.014538	0.000386625
RATIO		0.0833333	0.166667	0.0833333	0.166667
Cavalli	M2-profile					Cavalli	M2-profile
Group4ß	Spearman r	SIGLEC10	TREM2	CD163	ITGA4	Group4ß	p-value	SIGLEC10	TREM2	CD163	ITGA4
n=109	AIF1	0.470086	0.461301	0.216597	0.206181	n=109	AIF1	2.50496e-07	4.45823e-07	0.0236853	0.0314806
	CCL13	0.141423	-0.0123529	0.128533	-0.205069		CCL13	0.142413	0.898556	0.182865	0.0324284
	CCL18	-0.384348	-0.152405	-0.153795	-0.204522		CCL18	3.68975e-05	0.113635	0.11034	0.0329032
	CD180	0.423974	0.210518	0.302752	0.220749		CD180	4.34813e-06	0.0280048	0.00137508	0.0210745
	CD209	-0.0398017	-0.399787	0.365425	0.111602		CD209	0.681136	1.65636e-05	9.33778e-05	0.24795
	CD4	0.215263	0.0883143	0.181587	0.221018		CD4	0.0245812	0.361145	0.0587975	0.0209144
	CLEC4A	0.085942	-0.21757	0.306617	0.197757		CLEC4A	0.374239	0.0230498	0.00118384	0.0392794
	CLEC10A	-0.0644889	-0.150255	0.0419053	-0.102854		CLEC10A	0.505273	0.118881	0.665269	0.287204
	MS4A6A	0.343842	0.122241	0.665443	0.380678		MS4A6A	0.000251524	0.205416	2.94587e-15	4.43764e-05
	NPL	0.309119	0.584765	0.0271337	0.244583		NPL	0.00107329	2.44757e-11	0.779424	0.010373
	SLC15A3	0.307812	0.323974	0.0276156	0.0119915		SLC15A3	0.00112979	0.000589144	0.775609	0.901509
	TREM2	0.348021	1	-0.103299	0.0689093		TREM2	0.000208753	0	0.285114	0.476473
RATIO		0.5	0.272727	0.333333	0.0833333
Cavalli	M1-profile					Cavalli	M1-profile
Group4g	Spearman r	SIGLEC10	TREM2	CD163	ITGA4	Group4g	p-value	SIGLEC10	TREM2	CD163	ITGA4
n=119	APOL3	0.418074	0.294645	0.344723	0.0854437	n=119	APOL3	2.23357e-06	0.00114277	0.000123458	0.355521
	CCL19	-0.0384988	0.28565	0.117213	0.0891326		CCL19	0.677634	0.00163792	0.204254	0.335056
	CCL5	0.223529	0.43721	0.396439	0.134582		CCL5	0.0145382	6.6397e-07	8.07124e-06	0.144492
	CCR7	0.352129	-0.0994588	0.0906281	0.0120353		CCR7	8.59107e-05	0.281844	0.326978	0.896639
	CD38	0.189396	0.20527	-0.187381	-0.157656		CD38	0.0391155	0.0251235	0.0412888	0.0868243
	CD40	0.209664	0.327688	0.123779	0.0399872		CD40	0.0221073	0.000274865	0.179863	0.665903
	CXCL10	0.311779	0.37442	0.356495	0.103618		CXCL10	0.000557151	2.72915e-05	6.90856e-05	0.262106
	CXCL9	0.2357	0.151702	0.273843	0.137844		CXCL9	0.0098655	0.0995678	0.00258197	0.134922
	EBI3	0.42207	0.414065	0.366066	-0.0468879		EBI3	1.74443e-06	2.85333e-06	4.23622e-05	0.612599
	IDO1	0.304942	0.155747	0.138399	0.0641006		IDO1	0.000745962	0.0907596	0.133342	0.488569
	LAMP3	0.148305	0.108289	0.00327589	0.0787067		LAMP3	0.107473	0.241085	0.971794	0.394854
	TNFAIP6	0.116629	0.187167	0.461216	0.305768		TNFAIP6	0.206533	0.041525	1.30003e-07	0.000720381
RATIO		0.416667	0.333333	0.416667	0.0833333
Cavalli	M2-profile					Cavalli	M2-profile
Group4g	Spearman r	SIGLEC10	TREM2	CD163	ITGA4	Group4g	p-value	SIGLEC10	TREM2	CD163	ITGA4
n=119	AIF1	0.532588	0.630053	0.338527	-0.00851018	n=119	AIF1	4.53501e-10	1.62982e-14	0.000166063	0.926812
	CCL13	-0.0433414	-0.00484974	-0.073095	-0.072511		CCL13	0.639764	0.958253	0.42952	0.433225
	CCL18	0.00751317	-0.0229027	0.0743555	-0.115418		CCL18	0.935366	0.804727	0.421585	0.211316
	CD180	0.5715	0.42939	0.395022	0.019698		CD180	1.13815e-11	1.09988e-06	8.75276e-06	0.831613
	CD209	0.195727	0.12949	0.330978	0.0300171		CD209	0.0329024	0.160445	0.000236341	0.745889
	CD4	0.308795	0.460383	0.507171	0.232894		CD4	0.00063338	1.37864e-07	3.95382e-09	0.010806
	CLEC4A	-0.17271	-0.0815909	0.0221977	0.00979917		CLEC4A	0.0603398	0.377707	0.810623	0.915764
	CLEC10A	0.106032	-0.0732944	-0.0686868	-0.304458		CLEC10A	0.251092	0.428259	0.457934	0.000761342
	MS4A6A	0.351859	0.398747	0.809358	0.279469		MS4A6A	8.70703e-05	7.06765e-06	8.22036e-29	0.00208368
	NPL	0.452984	0.480103	0.26373	0.264364		NPL	2.30646e-07	3.29155e-08	0.00375453	0.00366895
	SLC15A3	0.417334	0.43016	0.279184	-0.0209372		SLC15A3	2.33748e-06	1.04719e-06	0.00210665	0.821192
	TREM2	0.478579	1	0.273658	0.117647		TREM2	3.68879e-08	0	0.00260006	0.202571
RATIO		0.583333	0.545455	0.416667	0
Northcott_2012	M1-profile					Northcott_2012	M1-profile
SHH	Spearman r	SIGLEC10	TREM2	CD163	ITGA4	SHH	p-value	SIGLEC10	TREM2	CD163	ITGA4
n=51	APOL3	0.347277	0.0869113	0.278808	0.141547	n=51	APOL3	0.0125314	0.544227	0.0475686	0.321788
	CCL19	0.126774	-0.0386774	-0.193939	0.176305		CCL19	0.375355	0.787572	0.172677	0.215872
	CCL5	0.325238	0.429777	0.326484	0.0738553		CCL5	0.0198701	0.00164702	0.0193753	0.606511
	CCR7	0.319936	0.22357	0.155895	0.0738712		CCR7	0.0220983	0.114781	0.274654	0.606433
	CD38	0.375116	0.213445	0.265274	0.043248		CD38	0.00668234	0.132606	0.0599268	0.763158
	CD40	0.376584	0.344022	0.00359834	-0.0217962		CD40	0.00645464	0.013441	0.980007	0.879333
	CXCL10	0.342846	0.480065	0.221692	0.148596		CXCL10	0.0137835	0.000363926	0.117942	0.298029
	CXCL9	0.206456	0.303583	0.285782	0.304243		CXCL9	0.14607	0.0303367	0.0420615	0.029961
	EBI3	0.58457	0.411264	0.528139	0.23779		EBI3	6.66311e-06	0.00271674	6.7997e-05	0.0929069
	IDO1	0.19952	0.210071	0.0989041	0.17874		IDO1	0.16041	0.138985	0.489879	0.209496
	LAMP3	0.45344	0.374788	0.0632144	0.195029		LAMP3	0.000832894	0.00673417	0.659437	0.170229
	TNFAIP6	0.327471	0.375297	0.157218	0.290729		TNFAIP6	0.0189902	0.00665389	0.27055	0.0384814
RATIO		0.75	0.583333	0.166667	0.0833333
Northcott_2012	M2-profile					Northcott_2012	M2-profile
SHH	Spearman r	SIGLEC10	TREM2	CD163	ITGA4	SHH	p-value	SIGLEC10	TREM2	CD163	ITGA4
n=51	AIF1	0.490754	0.552417	0.611086	0.226747	n=51	AIF1	0.000256005	2.63519e-05	1.91003e-06	0.109583
	CCL13	0.127972	-0.187499	-0.155086	0.0155104		CCL13	0.370824	0.18766	0.277182	0.913975
	CCL18	0.172258	0.203042	0.147122	0.0798624		CCL18	0.226767	0.153006	0.3029	0.577471
	CD180	0.25116	0.677505	0.544463	0.174342		CD180	0.0754382	4.75624e-08	3.6241e-05	0.22111
	CD209	0.203608	0.140355	0.410492	0.16455		CD209	0.15184	0.325923	0.00277239	0.24855
	CD4	0.32714	0.378739	0.60425	0.0223821		CD4	0.0191186	0.00613271	2.66464e-06	0.876114
	CLEC4A	0.0107948	0.390899	0.00285126	0.149459		CLEC4A	0.940071	0.00456575	0.984157	0.295199
	CLEC10A	0.261611	-0.00181041	0.261819	0.187112		CLEC10A	0.0636824	0.98994	0.0634637	0.188587
	MS4A6A	0.308932	0.447959	0.812395	0.25142		MS4A6A	0.0273991	0.000979669	4.5945e-13	0.0751259
	NPL	0.269308	0.703005	0.473616	0.15565		NPL	0.0559996	8.8407e-09	0.000447506	0.275419
	SLC15A3	0.418988	0.526861	0.589459	0.128488		SLC15A3	0.00221228	7.1334e-05	5.33635e-06	0.368879
	TREM2	0.470708	1	0.434066	0.210541		TREM2	0.000490587	0	0.00146079	0.138084
RATIO		0.416667	0.636364	0.666667	0
Northcott_2012	M1-profile					Northcott_2012	M1-profile
Group3	Spearman r	SIGLEC10	TREM2	CD163	ITGA4	Group3	p-value	SIGLEC10	TREM2	CD163	ITGA4
n=46	APOL3	0.257848	0.268284	-0.141354	-0.212038	n=46	APOL3	0.083617	0.0714321	0.348736	0.157163
	CCL19	0.262372	0.067862	-0.00107981	0.0459398		CCL19	0.07815	0.654072	0.994317	0.761765
	CCL5	0.315018	0.638709	0.160111	0.0143457		CCL5	0.0329758	1.78462e-06	0.28782	0.924613
	CCR7	-0.154616	0.093886	0.118605	0.00126508		CCR7	0.304901	0.534853	0.432419	0.993342
	CD38	0.268572	0.245588	-0.122791	0.0737816		CD38	0.0711165	0.0999444	0.416234	0.626042
	CD40	0.15802	0.206369	0.100454	0.0917795		CD40	0.294244	0.168819	0.506533	0.544096
	CXCL10	0.360586	0.410108	0.0288402	0.0483667		CXCL10	0.0138259	0.00464573	0.849105	0.749576
	CXCL9	0.313733	0.338651	0.284974	-0.057595		CXCL9	0.0337362	0.0213284	0.0549073	0.703801
	EBI3	0.317935	0.196296	0.115449	-0.440762		EBI3	0.0313021	0.191055	0.444854	0.00217116
	IDO1	0.11529	0.303651	-0.0168786	-0.186626		IDO1	0.445486	0.0402178	0.911352	0.214284
	LAMP3	0.0907884	-0.114149	0.221972	0.256687		LAMP3	0.548471	0.45003	0.138175	0.0850678
	TNFAIP6	0.071444	0.264392	0.292354	0.0916353		TNFAIP6	0.637051	0.0758005	0.0486571	0.544732
RATIO		0.333333	0.333333	0	0
Northcott_2012	M2-profile					Northcott_2012	M2-profile
Group3	Spearman r	SIGLEC10	TREM2	CD163	ITGA4	Group3	p-value	SIGLEC10	TREM2	CD163	ITGA4
n=46	AIF1	0.497947	0.710283	0.345941	-0.266414	n=46	AIF1	0.000429401	3.22407e-08	0.0185255	0.0735056
	CCL13	0.23494	-0.0432044	-0.20846	-0.282287		CCL13	0.116026	0.775571	0.16445	0.0573369
	CCL18	0.153535	0.17626	0.128417	0.0930606		CCL18	0.308334	0.241295	0.395032	0.538466
	CD180	0.393215	0.695415	0.334423	0.114789		CD180	0.00686396	8.15818e-08	0.0231113	0.447477
	CD209	0.0926543	0.0210422	-0.00690932	-0.0614146		CD209	0.540248	0.889606	0.963651	0.685144
	CD4	0.355441	0.599173	0.423385	0.00311526		CD4	0.0153456	1.08498e-05	0.00337029	0.983607
	CLEC4A	-0.024875	-0.224385	0.106594	0.334906		CLEC4A	0.869658	0.133831	0.480764	0.0229014
	CLEC10A	0.0353758	-0.107604	-0.154034	-0.219504		CLEC10A	0.81545	0.476596	0.306747	0.142725
	MS4A6A	0.288646	0.566391	0.68911	-0.0413608		MS4A6A	0.0517211	4.07789e-05	1.18957e-07	0.784915
	NPL	0.300815	0.285534	0.381192	0.22396		NPL	0.0422148	0.0544118	0.00895615	0.13459
	SLC15A3	0.505356	0.686601	0.267407	0.00197446		SLC15A3	0.00034073	1.37855e-07	0.0723982	0.98961
	TREM2	0.476989	1	0.318351	0.07558		TREM2	0.0008036	0	0.0310689	0.617627
RATIO		0.5	0.454545	0.5	0
Northcott_2012	M1-profile					Northcott_2012	M1-profile
Group4	Spearman r	SIGLEC10	TREM2	CD163	ITGA4	Group4	p-value	SIGLEC10	TREM2	CD163	ITGA4
n=188	APOL3	0.171224	0.157915	0.316747	0.289443	n=188	APOL3	0.0188024	0.0304355	9.48359e-06	5.60721e-05
	CCL19	0.146073	0.148432	0.154982	0.0413255		CCL19	0.0454741	0.0420633	0.0336969	0.573375
	CCL5	0.219204	0.255448	0.345676	0.235656		CCL5	0.002508	0.000403093	1.18173e-06	0.00113164
	CCR7	0.0334188	-0.0448797	0.0509152	0.0599432		CCR7	0.648903	0.540827	0.48774	0.413841
	CD38	0.251685	0.226228	-0.189979	-0.273877		CD38	0.000493667	0.0017977	0.00901936	0.000142875
	CD40	0.198527	0.217721	0.161127	0.0329007		CD40	0.00631148	0.00268721	0.0271755	0.653991
	CXCL10	0.249431	0.226225	0.294266	0.212728		CXCL10	0.000556562	0.00179793	4.14966e-05	0.0033793
	CXCL9	0.0929537	0.0523393	0.300324	0.225567		CXCL9	0.204525	0.475634	2.82107e-05	0.00185571
	EBI3	0.385401	0.388825	0.341415	0.0812372		EBI3	4.71944e-08	3.5023e-08	1.62759e-06	0.267744
	IDO1	0.153454	0.06006	0.147485	0.184169		IDO1	0.0355096	0.41293	0.0434058	0.011405
	LAMP3	0.137042	0.00427981	0.150877	0.0401325		LAMP3	0.0607443	0.953517	0.0387552	0.584502
	TNFAIP6	-0.0314184	0.0994042	0.382179	0.415119		TNFAIP6	0.668637	0.174707	6.22955e-08	3.15488e-09
RATIO		0.0833333	0.0833333	0.5	0.166667
Northcott_2012	M2-profile					Northcott_2012	M2-profile
Group4	Spearman r	SIGLEC10	TREM2	CD163	ITGA4	Group4	p-value	SIGLEC10	TREM2	CD163	ITGA4
n=188	AIF1	0.447425	0.630891	0.308233	0.122207	n=188	AIF1	1.21591e-10	2.91155e-22	1.68248e-05	0.0947792
	CCL13	0.0673927	-0.0469068	-0.152574	-0.196058		CCL13	0.358135	0.522683	0.0365911	0.00700705
	CCL18	-0.154294	-0.349007	-0.0328748	-0.211252		CCL18	0.0345032	9.16996e-07	0.654246	0.00361273
	CD180	0.410163	0.538694	0.385023	0.266522		CD180	5.0466e-09	1.5343e-15	4.87636e-08	0.000218088
	CD209	-0.136265	-0.136103	0.217367	0.13572		CD209	0.0622348	0.0625499	0.00273172	0.0632981
	CD4	0.298555	0.343463	0.533919	0.2739		CD4	3.16048e-05	1.39635e-06	3.02015e-15	0.000142676
	CLEC4A	-0.0448575	0.0357149	0.141338	0.240628		CLEC4A	0.541027	0.626551	0.0530232	0.00087995
	CLEC10A	0.133613	-0.0408048	-0.149156	-0.21569		CLEC10A	0.0675512	0.57822	0.0410591	0.00295154
	MS4A6A	0.294954	0.293007	0.763231	0.448276		MS4A6A	3.97336e-05	4.49133e-05	3.99229e-37	1.1108e-10
	NPL	0.424341	0.555478	0.252184	0.149989		NPL	1.2895e-09	1.30113e-16	0.000480653	0.0399304
	SLC15A3	0.360857	0.420351	0.237914	0.119832		SLC15A3	3.63226e-07	1.90523e-09	0.0010101	0.101422
	TREM2	0.521173	1	0.172099	0.191499		TREM2	1.74914e-14	0	0.0181959	0.00847356
RATIO		0.583333	0.545455	0.333333	0.166667

## Sheet: GBM TAM sign
TCGA_GBM	M1-profile					TCGA_GBM	M1-profile
C	Spearman r	SIGLEC10	TREM2	CD163	ITGA4	C	p-value	SIGLEC10	TREM2	CD163	ITGA4
n=182	APOL3	0.228731	0.310085	0.101533	0.129242	n=182	APOL3	0.00189783	2.04483e-05	0.172617	0.0820605
Agilent	CCL19	0.232279	0.359891	0.200496	-0.0578235	Agilent	CCL19	0.00160333	6.03916e-07	0.00665123	0.438129
	CCL5	0.227064	0.509439	0.25781	0.220173		CCL5	0.00205257	2.06932e-13	0.000441972	0.00282124
	CCR7	0.0711057	0.0781663	0.10155	0.322117		CCR7	0.340151	0.294242	0.172545	9.23151e-06
	CD38	0.0694276	0.23859	-0.0313179	-0.00814248		CD38	0.351698	0.00118049	0.67471	0.913129
	CD40	-0.190576	0.0971973	-0.332921	0.188109		CD40	0.00996748	0.191783	4.38846e-06	0.0109908
	CXCL10	0.200099	0.452606	0.276718	0.253631		CXCL10	0.0067624	1.41082e-10	0.000155871	0.000550776
	CXCL9	0.348828	0.395761	0.292684	0.304893		CXCL9	1.39317e-06	3.20657e-08	6.08553e-05	2.85208e-05
	EBI3	0.353986	0.596739	0.225715	0.0671086		EBI3	9.47232e-07	6.13035e-19	0.00218604	0.368056
	LAMP3	0.0566073	0.0368139	0.0341744	0.151937		LAMP3	0.44784	0.621736	0.646956	0.0406064
	TNFAIP6	0.0941089	0.210185	0.298031	0.138457		TNFAIP6	0.206353	0.00440095	4.38497e-05	0.0623208
RATIO		0.181818	0.545455	0.363636	0.181818
TCGA_GBM	M2-profile					TCGA_GBM	M2-profile
C	Spearman r	SIGLEC10	TREM2	CD163	ITGA4	C	p-value	SIGLEC10	TREM2	CD163	ITGA4
n=182	AIF1	0.463782	0.581564	0.146297	0.358075	n=182	AIF1	4.29211e-11	7.39607e-18	0.0487614	6.94236e-07
Agilent	CCL13	0.369393	0.20944	0.326254	0.235702	Agilent	CCL13	2.8712e-07	0.00454578	6.96738e-06	0.0013594
	CCL18	0.383701	0.209341	0.342409	0.222833		CCL18	8.95101e-08	0.00456545	2.23042e-06	0.00249806
	CD180	0.526995	0.334082	0.248253	0.460182		CD180	2.13391e-14	4.04458e-06	0.000727249	6.32681e-11
	CD209	-0.256444	-0.0758294	-0.114099	-0.164248		CD209	0.000475113	0.308958	0.125108	0.0267167
	CD4	0.589077	0.692914	0.498757	0.258996		CD4	2.19107e-18	2.29614e-27	7.74518e-13	0.000414925
	CLEC4A	0.375597	0.482127	0.263137	0.1952		CLEC4A	1.74395e-07	5.53034e-12	0.000332053	0.00827363
	CLEC10A	0.386353	0.406127	0.569948	0.301102		CLEC10A	7.16729e-08	1.28331e-08	4.56677e-17	3.62178e-05
	MS4A6A	0.584495	0.662757	0.493871	0.414858		MS4A6A	4.61821e-18	2.18153e-24	1.3953e-12	5.78961e-09
	NPL	0.538701	0.567849	0.354265	0.203405		NPL	4.35537e-15	6.29796e-17	9.27453e-07	0.00588675
	SLC15A3	0.395198	0.570161	0.335208	0.123347		SLC15A3	3.36706e-08	4.41969e-17	3.7356e-06	0.0971337
	TREM2	0.581385	1	0.577257	0.150849		TREM2	7.61052e-18		1.4649e-17	0.0420834
RATIO		0.916667	0.727273	0.75	0.416667
TCGA_GBM	M1-profile					TCGA_GBM	M1-profile
M	Spearman r	SIGLEC10	TREM2	CD163	ITGA4	M	p-value	SIGLEC10	TREM2	CD163	ITGA4
n=156	APOL3	0.215121	0.148152	0.110169	-0.0116705	n=156	APOL3	0.00699884	0.0649312	0.170963	0.885029
Agilent	CCL19	0.34687	0.360415	0.415467	0.0513711	Agilent	CCL19	9.16117e-06	3.80672e-06	6.91913e-08	0.524199
	CCL5	0.353742	0.438523	0.390802	0.154328		CCL5	5.89712e-06	1.02951e-08	4.56117e-07	0.054405
	CCR7	0.270232	0.220939	0.232037	0.230514		CCR7	0.000645476	0.00557697	0.00356001	0.00379094
	CD38	0.293628	0.299665	0.222581	0.0273364		CD38	0.000199015	0.000144443	0.00522536	0.734799
	CD40	0.0969956	0.28044	-0.000731775	0.250142		CD40	0.228368	0.000391195	0.992766	0.00163624
	CXCL10	0.118165	0.353698	0.26476	0.12336		CXCL10	0.14179	5.91406e-06	0.000837599	0.124971
	CXCL9	0.365362	0.3298	0.308186	0.290919		CXCL9	2.73425e-06	2.61869e-05	9.07864e-05	0.000229273
	EBI3	0.535045	0.581793	0.314064	0.0353859		EBI3	6.22829e-13	1.65605e-15	6.53503e-05	0.660985
	LAMP3	0.0922114	0.011013	0.00360829	0.15335		LAMP3	0.252251	0.891466	0.964342	0.0559713
	TNFAIP6	0.112911	0.228272	0.215987	0.180829		TNFAIP6	0.160495	0.00415526	0.00676858	0.0238808
RATIO		0.545455	0.636364	0.363636	0.0909091
TCGA_GBM	M2-profile					TCGA_GBM	M2-profile
M	Spearman r	SIGLEC10	TREM2	CD163	ITGA4	M	p-value	SIGLEC10	TREM2	CD163	ITGA4
n=156	AIF1	0.448569	0.606579	0.330262	0.0995955	n=156	AIF1	4.28888e-09	4.76924e-17	2.54736e-05	0.216079
Agilent	CCL13	0.328356	0.0987783	0.316957	0.228456	Agilent	CCL13	2.85407e-05	0.21989	5.54447e-05	0.00412429
	CCL18	0.428579	0.248376	0.468929	0.243834		CCL18	2.38291e-08	0.00176956	6.64955e-10	0.00215911
	CD180	0.417062	0.291584	0.217493	0.297516		CD180	6.09245e-08	0.000221469	0.00638411	0.000162033
	CD209	0.0824281	0.0273364	0.118582	0.0718609		CD209	0.306313	0.734799	0.140377	0.372673
	CD4	0.66976	0.681825	0.590601	0.0256121		CD4	1.18159e-21	1.1509e-22	4.86041e-16	0.750959
	CLEC4A	0.313868	0.467471	0.251735	0.304189		CLEC4A	6.60779e-05	7.6307e-10	0.00152389	0.000113082
	CLEC10A	0.581196	0.465024	0.595519	0.203635		CLEC10A	1.79725e-15	9.59894e-10	2.41147e-16	0.0107808
	MS4A6A	0.652428	0.724895	0.59572	0.191225		MS4A6A	2.78685e-20	1.03963e-26	2.3425e-16	0.0167887
	NPL	0.540782	0.589711	0.420215	0.10921		NPL	3.15847e-13	5.51006e-16	4.72796e-08	0.174742
	SLC15A3	0.441663	0.498313	0.350101	-0.0531619		SLC15A3	7.85425e-09	3.60287e-11	7.45676e-06	0.50982
	TREM2	0.530986	1	0.726321	0.0287778		TREM2	9.99239e-13		7.41093e-27	0.721378
RATIO		0.916667	0.727273	0.75	0.166667
TCGA_GBM	M1-profile					TCGA_GBM	M1-profile
PN	Spearman r	SIGLEC10	TREM2	CD163	ITGA4	PN	p-value	SIGLEC10	TREM2	CD163	ITGA4
n=151	APOL3	0.342529	0.35542	0.220752	-0.0807791	n=151	APOL3	1.66946e-05	7.52445e-06	0.00645385	0.324136
Agilent	CCL19	0.188526	0.267148	0.142974	-0.109699	Agilent	CCL19	0.0204371	0.00091328	0.0798944	0.179969
	CCL5	0.311034	0.581053	0.359846	0.168252		CCL5	0.000101427	5.21569e-15	5.67707e-06	0.0389152
	CCR7	0.271833	0.331663	0.225384	0.261575		CCR7	0.000734419	3.18173e-05	0.00539522	0.00117761
	CD38	0.360574	0.433613	0.154772	0.0974122		CD38	5.41762e-06	2.67289e-08	0.0577597	0.234083
	CD40	-0.0320321	0.335483	-0.0634281	0.184929		CD40	0.696207	2.54335e-05	0.439096	0.023014
	CXCL10	0.355977	0.534932	0.370653	0.361515		CXCL10	7.2642e-06	1.48939e-12	2.80268e-06	5.09905e-06
	CXCL9	0.502449	0.435825	0.489043	0.454553		CXCL9	4.91301e-11	2.22946e-08	1.87408e-10	4.55019e-09
	EBI3	0.502766	0.6861	0.343789	-0.053388		EBI3	4.75668e-11	2.44817e-22	1.5467e-05	0.515011
	LAMP3	0.139022	0.113276	0.10993	0.246973		LAMP3	0.0886772	0.166096	0.179046	0.00223461
	TNFAIP6	0.120352	0.321541	0.278437	0.431503		TNFAIP6	0.141026	5.67902e-05	0.000536611	3.17415e-08
RATIO		0.636364	0.909091	0.454545	0.272727
TCGA_GBM	M2-profile					TCGA_GBM	M2-profile
PN	Spearman r	SIGLEC10	TREM2	CD163	ITGA4	PN	p-value	SIGLEC10	TREM2	CD163	ITGA4
n=151	AIF1	0.461475	0.755911	0.303854	0.147867	n=151	AIF1	2.46729e-09	3.32461e-29	0.000148917	0.0700025
Agilent	CCL13	0.360769	0.204327	0.379307	0.206457	Agilent	CCL13	5.35004e-06	0.0118506	1.56307e-06	0.0109789
	CCL18	0.486062	0.338759	0.511057	0.352262		CCL18	2.50429e-10	2.09384e-05	2.01613e-11	9.17611e-06
	CD180	0.539465	0.556351	0.409682	0.404905		CD180	8.87163e-13	1.20101e-13	1.75532e-07	2.51217e-07
	CD209	-0.0375201	-0.122199	-0.0220966	-0.193137		CD209	0.647395	0.134982	0.787696	0.0175013
	CD4	0.577301	0.715884	0.492798	0.0779523		CD4	8.54286e-15	5.1511e-25	1.29556e-10	0.34141
	CLEC4A	0.431872	0.548407	0.372454	0.268658		CLEC4A	3.0804e-08	3.12009e-13	2.48531e-06	0.000851666
	CLEC10A	0.434969	0.460028	0.453258	0.206116		CLEC10A	2.39186e-08	2.8071e-09	5.09431e-09	0.0111148
	MS4A6A	0.605648	0.748547	0.611873	0.319378		MS4A6A	1.74543e-16	2.24721e-28	7.04616e-17	6.41032e-05
	NPL	0.595926	0.762168	0.506571	0.255572		NPL	6.92056e-16	6.21122e-30	3.21711e-11	0.00153919
	SLC15A3	0.45594	0.628072	0.361318	0.0860544		SLC15A3	4.02946e-09	6.04137e-18	5.16421e-06	0.293434
	TREM2	0.572702	1	0.602922	0.239976		TREM2	1.55097e-14		2.58038e-16	0.0029988
RATIO		0.916667	0.818182	0.916667	0.333333
TCGA_GBM	M1-profile					TCGA_GBM	M1-profile
IDHwt	Spearman r	SIGLEC10	TREM2	CD163	ITGA4	IDHwt	p-value	SIGLEC10	TREM2	CD163	ITGA4
n=339	APOL3	0.303776	0.281784	0.231102	0.0702413	n=339	APOL3	1.14376e-08	1.31793e-07	1.72622e-05	0.197017
Agilent	CCL19	0.285769	0.399022	0.26394	0.0749071	Agilent	CCL19	8.5939e-08	2.1848e-14	8.24844e-07	0.168814
	CCL5	0.412938	0.552759	0.437874	0.275825		CCL5	2.16206e-15	1.62063e-28	2.59484e-17	2.46749e-07
	CCR7	0.354177	0.253188	0.312729	0.425101		CCR7	1.86867e-11	2.33975e-06	3.98176e-09	2.61719e-16
	CD38	0.165491	0.263022	0.0606246	0.0432544		CD38	0.00223661	9.0327e-07	0.265658	0.427295
	CD40	0.0872718	0.267851	0.00130141	0.323256		CD40	0.108721	5.58045e-07	0.980954	1.10002e-09
	CXCL10	0.198441	0.410898	0.275331	0.163624		CXCL10	0.000236153	3.0554e-15	2.59731e-07	0.00251187
	CXCL9	0.40892	0.394947	0.382876	0.304266		CXCL9	4.26324e-15	4.2147e-14	2.80089e-13	1.08061e-08
	EBI3	0.507253	0.625915	0.384686	0.148898		EBI3	1.44684e-23	2.84926e-38	2.11905e-13	0.00601959
	LAMP3	0.156179	0.0865258	0.0926091	0.208248		LAMP3	0.00394345	0.111788	0.088666	0.000112222
	TNFAIP6	0.146309	0.264936	0.310992	0.185278		TNFAIP6	0.00696708	7.47206e-07	4.90044e-09	0.000607025
RATIO		0.545455	0.818182	0.636364	0.363636
TCGA_GBM	M2-profile					TCGA_GBM	M2-profile
IDHwt	Spearman r	SIGLEC10	TREM2	CD163	ITGA4	IDHwt	p-value	SIGLEC10	TREM2	CD163	ITGA4
n=339	AIF1	0.485422	0.600489	0.342074	0.351344	n=339	AIF1	1.92248e-21	1.35288e-34	9.71973e-11	2.76631e-11
Agilent	CCL13	0.492784	0.255501	0.463399	0.398358	Agilent	CCL13	3.84381e-22	1.877e-06	1.89298e-19	2.4332e-14
	CCL18	0.488251	0.279625	0.46037	0.389713		CCL18	1.04029e-21	1.65703e-07	3.46957e-19	9.67364e-14
	CD180	0.513491	0.359732	0.308078	0.408172		CD180	3.35121e-24	8.55948e-12	6.91972e-09	4.83274e-15
	CD209	0.0362754	0.0688147	0.0761467	0.0629676		CD209	0.505633	0.206291	0.161854	0.247591
	CD4	0.657986	0.688156	0.593395	0.259304		CD4	2.01238e-43	7.01675e-49	1.25656e-33	1.30037e-06
	CLEC4A	0.429548	0.555284	0.361466	0.284736		CLEC4A	1.18354e-16	8.17202e-29	6.68724e-12	9.60701e-08
	CLEC10A	0.545032	0.493732	0.587882	0.362644		CLEC10A	1.27105e-27	3.11499e-22	6.842e-33	5.65043e-12
	MS4A6A	0.645345	0.702547	0.611771	0.373897		MS4A6A	2.55751e-41	1.00231e-51	3.47557e-36	1.09044e-12
	NPL	0.572844	0.603436	0.463694	0.226707		NPL	5.92221e-31	5.27222e-35	1.78416e-19	2.51233e-05
	SLC15A3	0.452411	0.534821	0.408419	0.128662		SLC15A3	1.65612e-18	1.78313e-26	4.63679e-15	0.0177867
	TREM2	0.564319	1	0.6549	0.153619		TREM2	6.71909e-30		6.70931e-43	0.00458496
RATIO		0.916667	0.818182	0.916667	0.666667
TCGA_GBM	M1-profile					TCGA_GBM	M1-profile
IDHmut	Spearman r	SIGLEC10	TREM2	CD163	ITGA4	IDHmut	p-value	SIGLEC10	TREM2	CD163	ITGA4
n=27	APOL3	0.647131	0.595238	0.380342	0.010989	n=27	APOL3	0.000264102	0.00105567	0.0503403	0.956616
Agilent	CCL19	0.543956	0.588523	0.31746	-0.164835	Agilent	CCL19	0.00335804	0.00124187	0.10662	0.411292
	CCL5	0.269231	0.528694	0.176435	0.249084		CCL5	0.174464	0.00458047	0.378677	0.210243
	CCR7	0.173993	0.373626	0.259463	0.327839		CCR7	0.385416	0.0548915	0.191237	0.0950393
	CD38	0.440781	0.364469	0.179487	-0.0958486		CD38	0.0213774	0.061609	0.37035	0.634377
	CD40	0.0286935	0.183761	-0.015873	0.314408		CD40	0.887025	0.358874	0.937366	0.110218
	CXCL10	0.534799	0.711233	0.436508	0.298535		CXCL10	0.00405252	3.20071e-05	0.0228231	0.13039
	CXCL9	0.554724	0.62708	0.532133	0.420699		CXCL9	0.00267377	0.00046446	0.00427633	0.0288795
	EBI3	0.78083	0.863858	0.6221	-0.0970696		EBI3	1.54463e-06	6.48507e-09	0.000531195	0.630046
	LAMP3	0.349206	0.344933	0.223443	0.002442		LAMP3	0.0742036	0.0780612	0.262567	0.990355
	TNFAIP6	0.0616606	0.123321	0.209402	0.357753		TNFAIP6	0.759964	0.539995	0.294512	0.0669284
RATIO		0.545455	0.545455	0.272727	0.0909091
TCGA_GBM	M2-profile					TCGA_GBM	M2-profile
IDHmut	Spearman r	SIGLEC10	TREM2	CD163	ITGA4	IDHmut	p-value	SIGLEC10	TREM2	CD163	ITGA4
n=27	AIF1	0.711233	0.869963	0.534799	0.218559	n=27	AIF1	3.20071e-05	3.78293e-09	0.00405252	0.273413
Agilent	CCL13	0.191697	0.126984	0.132479	-0.112943	Agilent	CCL13	0.338124	0.527929	0.510076	0.574868
	CCL18	0.474359	0.335165	0.552503	0.286325		CCL18	0.0124237	0.0874525	0.00280419	0.147644
	CD180	0.603175	0.454823	0.351648	0.287546		CD180	0.000867248	0.0171442	0.0720658	0.145849
	CD209	0.019536	0.126984	0.237485	0.319902		CD209	0.922951	0.527929	0.232958	0.103805
	CD4	0.820513	0.824786	0.668498	0.0793651		CD4	1.60279e-07	1.21551e-07	0.000138208	0.69395
	CLEC4A	0.625153	0.692918	0.503053	0.264347		CLEC4A	0.000489362	6.17356e-05	0.00748194	0.182717
	CLEC10A	0.249695	0.385836	0.326007	0.537851		CLEC10A	0.209091	0.0468419	0.097011	0.00380858
	MS4A6A	0.661172	0.793651	0.661783	0.336386		MS4A6A	0.000173551	7.83861e-07	0.000170329	0.086234
	NPL	0.814408	0.802808	0.678877	0.202076		NPL	2.35033e-07	4.68818e-07	9.90256e-05	0.312108
	SLC15A3	0.771062	0.73199	0.598291	0.163004		SLC15A3	2.51498e-06	1.42822e-05	0.000979376	0.416581
	TREM2	0.814408	1	0.772894	0.223443		TREM2	2.35033e-07		2.29947e-06	0.262567
RATIO		0.75	0.727273	0.666667	0.0833333
